# Supplementary material for: Increased dosage of AOX1 promoter-regulated expression cassettes leads to transcription attenuation of the methanol metabolism in Pichia pastoris
Source: Sci Rep. 2017 Mar 15;7:44302. doi: 10.1038/srep44302 (PMC5353721; doi:10.1038/srep44302)
Supplement: Supplementary File S2 [file srep44302-s2.xlsx]

## Sheet: Functional analysis data
Supplementary file S7. List of functional groups regulated in at least one of the strains (comparing with 0C). Analysis was performed using ClueGO software.
GOTerm	% Associated Genes	All Associated Genes	Associated Genes Found	Nr. Genes	GOID	GOLevels	Group PValue	Group PValue Corrected with Benjamini-Hochberg	Term PValue	Term PValue Corrected with Benjamini-Hochberg	UNIQUE_ID
ABC transporters	83.3333	[PAS_chr2-1_0050, PAS_chr2-1_0280, PAS_chr2-2_0272, PAS_chr3_0822, PAS_chr3_0858, PAS_chr4_0473]	[PAS_chr2-1_0050, PAS_chr2-1_0280, PAS_chr2-2_0272, PAS_chr3_0822, PAS_chr3_0858]	5	KEGG:02010	[-1]	{Group19=1.493757412335341E-5}	{Group19=4.107832883922187E-5}	1.49376e-05	8.71358e-05	KEGG:02010
acetyl-CoA biosynthetic process from acetate	100	[PAS_chr2-1_0767, PAS_chr3_0403]	[PAS_chr2-1_0767, PAS_chr3_0403]	2	GO:0019427	[4, 7, 8, 9]	{Group13=0.0020358465589681036}	{Group13=0.003445278792099868}	0.00595648	0.011269	GO:0019427
alpha-Linolenic acid metabolism	66.6667	[PAS_chr1-4_0538, PAS_chr2-1_0466, PAS_chr2-2_0267]	[PAS_chr1-4_0538, PAS_chr2-2_0267]	2	KEGG:00592	[-1]	{Group18=1.1211863922163127E-5}	{Group18=3.523728661251268E-5}	0.0169555	0.027602	KEGG:00592
amino acid transmembrane transport	36.3636	[PAS_chr1-1_0030, PAS_chr1-1_0097, PAS_chr1-1_0203, PAS_chr1-1_0221, PAS_chr1-1_0341, PAS_chr1-4_0479, PAS_chr1-4_0601, PAS_chr2-1_0049, PAS_chr2-1_0129, PAS_chr2-1_0351, PAS_chr2-1_0649, PAS_chr2-1_0659, PAS_chr2-2_0101, PAS_chr3_0018, PAS_chr3_0182, PAS_chr3_0511, PAS_chr3_0519, PAS_chr3_0643, PAS_chr3_0848, PAS_chr4_0019, PAS_chr4_0111, PAS_chr4_0287]	[PAS_chr1-1_0341, PAS_chr1-4_0479, PAS_chr2-1_0351, PAS_chr2-1_0649, PAS_chr2-1_0659, PAS_chr3_0519, PAS_chr3_0848, PAS_chr4_0287]	8	GO:0003333	[6, 7, 8, 9, 10]	{Group3=7.331146943889765E-6}	{Group3=2.6880872127595805E-5}	0.000139964	0.000699821	GO:0003333
Arginine and proline metabolism	35	[PAS_chr1-1_0200, PAS_chr1-3_0269, PAS_chr1-4_0064, PAS_chr2-1_0047, PAS_chr2-1_0202, PAS_chr2-1_0853, PAS_chr2-1_0885, PAS_chr2-2_0288, PAS_chr2-2_0496, PAS_chr3_0283, PAS_chr3_0294, PAS_chr3_0410, PAS_chr3_0417, PAS_chr3_0987, PAS_chr4_0043, PAS_chr4_0398, PAS_chr4_0648, PAS_chr4_0665, PAS_chr4_0684, PAS_chr4_0974]	[PAS_chr1-1_0200, PAS_chr1-4_0064, PAS_chr2-1_0853, PAS_chr2-2_0288, PAS_chr3_0987, PAS_chr4_0043, PAS_chr4_0974]	7	KEGG:00330	[-1]	{Group5=2.2330263804670606E-21}	{Group5=4.9126580370275334E-20}	0.000489035	0.00148837	KEGG:00330
Ascorbate and aldarate metabolism	80	[PAS_chr1-4_0064, PAS_chr2-1_0051, PAS_chr2-1_0853, PAS_chr3_0987, PAS_chr4_0043]	[PAS_chr1-4_0064, PAS_chr2-1_0853, PAS_chr3_0987, PAS_chr4_0043]	4	KEGG:00053	[-1]	{Group5=2.2330263804670606E-21}	{Group5=4.9126580370275334E-20}	0.000163961	0.000717331	KEGG:00053
beta-Alanine metabolism	41.1765	[PAS_chr1-4_0064, PAS_chr1-4_0198, PAS_chr1-4_0441, PAS_chr2-1_0107, PAS_chr2-1_0307, PAS_chr2-1_0343, PAS_chr2-1_0453, PAS_chr2-1_0853, PAS_chr2-1_0885, PAS_chr3_0937, PAS_chr3_0965, PAS_chr3_0987, PAS_chr4_0043, PAS_chr4_0470, PAS_chr4_0621, PAS_chr4_0648, PAS_chr4_0677]	[PAS_chr1-4_0064, PAS_chr1-4_0198, PAS_chr2-1_0307, PAS_chr2-1_0853, PAS_chr3_0937, PAS_chr3_0987, PAS_chr4_0043]	7	KEGG:00410	[-1]	{Group5=2.2330263804670606E-21}	{Group5=4.9126580370275334E-20}	0.000150158	0.000700739	KEGG:00410
Biosynthesis of unsaturated fatty acids	41.6667	[PAS_chr1-4_0538, PAS_chr2-1_0072, PAS_chr2-1_0856, PAS_chr2-2_0267, PAS_chr3_0222, PAS_chr3_0236, PAS_chr3_0602, PAS_chr4_0052, PAS_chr4_0259, PAS_chr4_0368, PAS_chr4_0743, PAS_chr4_0780]	[PAS_chr1-4_0538, PAS_chr2-1_0072, PAS_chr2-2_0267, PAS_chr4_0052, PAS_chr4_0259]	5	KEGG:01040	[-1]	{Group18=1.1211863922163127E-5}	{Group18=3.523728661251268E-5}	0.00133621	0.00346424	KEGG:01040
carboxylic acid transmembrane transport	40	[PAS_chr1-1_0030, PAS_chr1-1_0097, PAS_chr1-1_0203, PAS_chr1-1_0221, PAS_chr1-1_0341, PAS_chr1-3_0165, PAS_chr1-4_0479, PAS_chr1-4_0601, PAS_chr2-1_0049, PAS_chr2-1_0129, PAS_chr2-1_0351, PAS_chr2-1_0457, PAS_chr2-1_0649, PAS_chr2-1_0659, PAS_chr2-2_0101, PAS_chr2-2_0272, PAS_chr3_0018, PAS_chr3_0182, PAS_chr3_0511, PAS_chr3_0519, PAS_chr3_0643, PAS_chr3_0848, PAS_chr4_0019, PAS_chr4_0111, PAS_ch…	[PAS_chr1-1_0341, PAS_chr1-3_0165, PAS_chr1-4_0479, PAS_chr2-1_0351, PAS_chr2-1_0649, PAS_chr2-1_0659, PAS_chr2-2_0272, PAS_chr3_0519, PAS_chr3_0848, PAS_chr4_0287]	10	GO:1905039	[5, 6, 7, 8, 9]	{Group3=7.331146943889765E-6}	{Group3=2.6880872127595805E-5}	7.33115e-06	4.66528e-05	GO:1905039
Citrate cycle (TCA cycle)	25	[PAS_FragB_0061, PAS_chr1-1_0050, PAS_chr1-1_0233, PAS_chr1-1_0475, PAS_chr1-3_0094, PAS_chr1-3_0104, PAS_chr1-4_0487, PAS_chr1-4_0593, PAS_chr2-1_0089, PAS_chr2-1_0120, PAS_chr2-1_0238, PAS_chr2-1_0580, PAS_chr2-2_0024, PAS_chr2-2_0048, PAS_chr2-2_0283, PAS_chr2-2_0294, PAS_chr2-2_0407, PAS_chr3_0424, PAS_chr3_0647, PAS_chr3_0831, PAS_chr3_1111, PAS_chr4_0580, PAS_chr4_0733, PAS_chr4_0815]	[PAS_FragB_0061, PAS_chr1-1_0475, PAS_chr2-1_0580, PAS_chr2-2_0407, PAS_chr3_1111, PAS_chr4_0815]	6	KEGG:00020	[-1]	{Group4=0.012375521827749033}	{Group4=0.015125637789471041}	0.00824221	0.0147937	KEGG:00020
Cyanoamino acid metabolism	42.8571	[PAS_chr2-1_0037, PAS_chr2-2_0481, PAS_chr3_0561, PAS_chr3_0591, PAS_chr4_0013, PAS_chr4_0415, PAS_chr4_0587]	[PAS_chr2-1_0037, PAS_chr2-2_0481, PAS_chr4_0013]	3	KEGG:00460	[-1]	{Group9=0.012648624811706474}	{Group9=0.014645776097765392}	0.0126486	0.0215952	KEGG:00460
divalent metal ion transport	30.7692	[PAS_FragD_0024, PAS_chr1-1_0117, PAS_chr1-1_0170, PAS_chr1-4_0325, PAS_chr1-4_0698, PAS_chr2-1_0068, PAS_chr2-1_0301, PAS_chr2-1_0516, PAS_chr2-1_0742, PAS_chr2-2_0176, PAS_chr3_0895, PAS_chr4_0516, PAS_chr4_0967]	[PAS_chr1-1_0117, PAS_chr1-1_0170, PAS_chr3_0895, PAS_chr4_0516]	4	GO:0070838	[7, 8]	{Group2=0.014268848212980334}	{Group2=0.015695733034278368}	0.0142688	0.0237814	GO:0070838
Fatty acid biosynthesis	50	[PAS_chr1-1_0008, PAS_chr1-4_0249, PAS_chr1-4_0295, PAS_chr2-1_0224, PAS_chr2-1_0785, PAS_chr2-1_0856, PAS_chr4_0352, PAS_chr4_0511]	[PAS_chr1-1_0008, PAS_chr1-4_0249, PAS_chr1-4_0295, PAS_chr4_0352]	4	KEGG:00061	[-1]	{Group18=1.1211863922163127E-5}	{Group18=3.523728661251268E-5}	0.00190301	0.00475754	KEGG:00061
Fatty acid degradation	83.3333	[PAS_chr1-4_0064, PAS_chr1-4_0304, PAS_chr1-4_0538, PAS_chr1-4_0663, PAS_chr2-1_0472, PAS_chr2-1_0785, PAS_chr2-1_0853, PAS_chr2-2_0267, PAS_chr3_0987, PAS_chr3_1028, PAS_chr4_0043, PAS_chr4_0352]	[PAS_chr1-4_0064, PAS_chr1-4_0538, PAS_chr1-4_0663, PAS_chr2-1_0472, PAS_chr2-1_0853, PAS_chr2-2_0267, PAS_chr3_0987, PAS_chr3_1028, PAS_chr4_0043, PAS_chr4_0352]	10	KEGG:00071	[-1]	{Group5=2.2330263804670606E-21}	{Group5=4.9126580370275334E-20}	3.66323e-10	8.54753e-09	KEGG:00071
fatty acid metabolic process	30	[PAS_chr1-1_0008, PAS_chr1-1_0243, PAS_chr1-3_0190, PAS_chr1-4_0080, PAS_chr1-4_0249, PAS_chr1-4_0295, PAS_chr1-4_0367, PAS_chr1-4_0425, PAS_chr1-4_0538, PAS_chr2-1_0072, PAS_chr3_0053, PAS_chr3_0236, PAS_chr3_0425, PAS_chr3_0535, PAS_chr3_0602, PAS_chr3_1119, PAS_chr3_1250, PAS_chr4_0259, PAS_chr4_0368, PAS_chr4_0511]	[PAS_chr1-1_0008, PAS_chr1-4_0249, PAS_chr1-4_0295, PAS_chr1-4_0538, PAS_chr2-1_0072, PAS_chr4_0259]	6	GO:0006631	[4, 5, 7, 8]	{Group18=1.1211863922163127E-5}	{Group18=3.523728661251268E-5}	0.00308434	0.00654255	GO:0006631
Fructose and mannose metabolism	33.3333	[PAS_FragB_0064, PAS_chr1-1_0072, PAS_chr1-4_0047, PAS_chr1-4_0075, PAS_chr1-4_0447, PAS_chr1-4_0561, PAS_chr2-1_0093, PAS_chr2-1_0110, PAS_chr2-1_0402, PAS_chr2-2_0053, PAS_chr2-2_0060, PAS_chr3_0841, PAS_chr3_0868, PAS_chr3_0870, PAS_chr3_0951, PAS_chr3_1115, PAS_chr3_1192, PAS_chr4_0266, PAS_chr4_0338, PAS_chr4_0339, PAS_chr4_0341, PAS_chr4_0577, PAS_chr4_0624, PAS_chr4_0754]	[PAS_chr2-1_0110, PAS_chr2-2_0053, PAS_chr3_0841, PAS_chr3_0868, PAS_chr3_0951, PAS_chr4_0266, PAS_chr4_0338, PAS_chr4_0339]	8	KEGG:00051	[-1]	{Group6=2.8088459980461013E-4}	{Group6=6.179461195701423E-4}	0.000280885	0.00109233	KEGG:00051
Glycerolipid metabolism	47.8261	[PAS_chr1-1_0357, PAS_chr1-1_0360, PAS_chr1-1_0465, PAS_chr1-3_0081, PAS_chr1-3_0156, PAS_chr1-4_0064, PAS_chr2-1_0279, PAS_chr2-1_0466, PAS_chr2-1_0794, PAS_chr2-1_0853, PAS_chr2-1_0878, PAS_chr3_0073, PAS_chr3_0198, PAS_chr3_0218, PAS_chr3_0271, PAS_chr3_0512, PAS_chr3_0841, PAS_chr3_0986, PAS_chr3_0987, PAS_chr4_0043, PAS_chr4_0576, PAS_chr4_0783, PAS_chr4_0938]	[PAS_chr1-1_0357, PAS_chr1-1_0360, PAS_chr1-3_0156, PAS_chr1-4_0064, PAS_chr2-1_0853, PAS_chr3_0218, PAS_chr3_0841, PAS_chr3_0987, PAS_chr4_0043, PAS_chr4_0576, PAS_chr4_0783]	11	KEGG:00561	[-1]	{Group5=2.2330263804670606E-21}	{Group5=4.9126580370275334E-20}	2.76318e-07	2.76318e-06	KEGG:00561
Glycine, serine and threonine metabolism	24.2424	[PAS_FragB_0009, PAS_FragB_0053, PAS_chr1-1_0420, PAS_chr1-1_0427, PAS_chr1-4_0049, PAS_chr1-4_0243, PAS_chr1-4_0441, PAS_chr1-4_0489, PAS_chr2-1_0269, PAS_chr2-1_0307, PAS_chr2-1_0657, PAS_chr2-1_0679, PAS_chr2-1_0716, PAS_chr2-2_0048, PAS_chr2-2_0137, PAS_chr2-2_0177, PAS_chr2-2_0408, PAS_chr2-2_0492, PAS_chr3_0349, PAS_chr3_0471, PAS_chr3_0566, PAS_chr3_0634, PAS_chr3_0693, PAS_chr3_0826, PAS_…	[PAS_chr1-4_0489, PAS_chr2-1_0307, PAS_chr2-1_0716, PAS_chr2-2_0177, PAS_chr3_0349, PAS_chr3_0693, PAS_chr3_0826, PAS_chr4_0112]	8	KEGG:00260	[-1]	{Group7=0.0028790816821783775}	{Group7=0.00422265313386162}	0.00287908	0.00650115	KEGG:00260
Glycolysis / Gluconeogenesis	50	[PAS_FragB_0061, PAS_chr1-1_0050, PAS_chr1-1_0072, PAS_chr1-1_0357, PAS_chr1-1_0427, PAS_chr1-4_0042, PAS_chr1-4_0047, PAS_chr1-4_0064, PAS_chr1-4_0264, PAS_chr1-4_0292, PAS_chr1-4_0447, PAS_chr1-4_0561, PAS_chr1-4_0593, PAS_chr2-1_0402, PAS_chr2-1_0437, PAS_chr2-1_0453, PAS_chr2-1_0472, PAS_chr2-1_0767, PAS_chr2-1_0769, PAS_chr2-1_0771, PAS_chr2-1_0853, PAS_chr2-2_0048, PAS_chr2-2_0177, PAS_chr2…	[PAS_FragB_0061, PAS_chr1-1_0357, PAS_chr1-4_0042, PAS_chr1-4_0064, PAS_chr1-4_0292, PAS_chr2-1_0472, PAS_chr2-1_0767, PAS_chr2-1_0853, PAS_chr2-2_0177, PAS_chr3_0188, PAS_chr3_0403, PAS_chr3_0693, PAS_chr3_0826, PAS_chr3_0868, PAS_chr3_0951, PAS_chr3_0987, PAS_chr3_1028, PAS_chr4_0043, PAS_chr4_0576]	19	KEGG:00010	[-1]	{Group5=2.2330263804670606E-21}	{Group5=4.9126580370275334E-20}	3.49438e-12	1.22303e-10	KEGG:00010
glycolytic process	35.7143	[PAS_chr1-1_0072, PAS_chr1-1_0319, PAS_chr1-4_0292, PAS_chr1-4_0447, PAS_chr1-4_0561, PAS_chr2-1_0437, PAS_chr2-1_0769, PAS_chr3_0082, PAS_chr3_0456, PAS_chr3_0693, PAS_chr3_0826, PAS_chr3_0951, PAS_chr3_1192, PAS_chr4_0624]	[PAS_chr1-1_0319, PAS_chr1-4_0292, PAS_chr3_0693, PAS_chr3_0826, PAS_chr3_0951]	5	GO:0006096	[5, 6, 7, 8, 9, 10, 11, 12]	{Group1=2.8684225498512973E-4}	{Group1=5.736845099702595E-4}	0.00296963	0.00649607	GO:0006096
Glyoxylate and dicarboxylate metabolism	31.5789	[PAS_FragB_0009, PAS_FragB_0053, PAS_chr1-1_0475, PAS_chr1-3_0104, PAS_chr1-4_0304, PAS_chr1-4_0338, PAS_chr1-4_0459, PAS_chr2-1_0238, PAS_chr2-2_0048, PAS_chr2-2_0131, PAS_chr2-2_0492, PAS_chr3_0932, PAS_chr4_0191, PAS_chr4_0415, PAS_chr4_0416, PAS_chr4_0587, PAS_chr4_0785, PAS_chr4_0815, PAS_chr4_0938]	[PAS_chr1-1_0475, PAS_chr1-4_0338, PAS_chr1-4_0459, PAS_chr2-2_0131, PAS_chr3_0932, PAS_chr4_0815]	6	KEGG:00630	[-1]	{Group11=0.002305751503897707}	{Group11=0.003623323791839254}	0.00230575	0.00538009	KEGG:00630
Histidine metabolism	42.8571	[PAS_chr1-1_0397, PAS_chr1-4_0064, PAS_chr1-4_0160, PAS_chr1-4_0234, PAS_chr2-1_0453, PAS_chr2-1_0684, PAS_chr2-1_0853, PAS_chr3_0788, PAS_chr3_0987, PAS_chr4_0043, PAS_chr4_0146, PAS_chr4_0343, PAS_chr4_0703, PAS_chr4_0928]	[PAS_chr1-4_0064, PAS_chr2-1_0684, PAS_chr2-1_0853, PAS_chr3_0987, PAS_chr4_0043, PAS_chr4_0146]	6	KEGG:00340	[-1]	{Group5=2.2330263804670606E-21}	{Group5=4.9126580370275334E-20}	0.000355032	0.00124261	KEGG:00340
lysine biosynthetic process via aminoadipic acid	60	[PAS_chr1-1_0313, PAS_chr1-1_0447, PAS_chr1-4_0153, PAS_chr1-4_0421, PAS_chr4_0795]	[PAS_chr1-1_0447, PAS_chr1-4_0153, PAS_chr1-4_0421]	3	GO:0019878	[8, 9, 10, 11, 12]	{Group5=2.2330263804670606E-21}	{Group5=4.9126580370275334E-20}	0.00406191	0.00789815	GO:0019878
Lysine degradation	37.5	[PAS_chr1-1_0102, PAS_chr1-1_0129, PAS_chr1-1_0152, PAS_chr1-1_0447, PAS_chr1-3_0094, PAS_chr1-4_0064, PAS_chr1-4_0153, PAS_chr1-4_0287, PAS_chr1-4_0304, PAS_chr2-1_0089, PAS_chr2-1_0853, PAS_chr2-2_0494, PAS_chr3_0528, PAS_chr3_0987, PAS_chr3_1133, PAS_chr4_0043]	[PAS_chr1-1_0447, PAS_chr1-4_0064, PAS_chr1-4_0153, PAS_chr2-1_0853, PAS_chr3_0987, PAS_chr4_0043]	6	KEGG:00310	[-1]	{Group5=2.2330263804670606E-21}	{Group5=4.9126580370275334E-20}	0.000829396	0.00223299	KEGG:00310
Methane metabolism	56	[PAS_chr1-1_0072, PAS_chr1-1_0427, PAS_chr1-4_0047, PAS_chr2-1_0402, PAS_chr2-1_0657, PAS_chr2-1_0767, PAS_chr2-2_0177, PAS_chr3_0082, PAS_chr3_0403, PAS_chr3_0566, PAS_chr3_0693, PAS_chr3_0826, PAS_chr3_0832, PAS_chr3_0834, PAS_chr3_0841, PAS_chr3_0867, PAS_chr3_0868, PAS_chr3_0932, PAS_chr3_1028, PAS_chr4_0152, PAS_chr4_0285, PAS_chr4_0415, PAS_chr4_0416, PAS_chr4_0587, PAS_chr4_0821]	[PAS_chr2-1_0767, PAS_chr2-2_0177, PAS_chr3_0403, PAS_chr3_0693, PAS_chr3_0826, PAS_chr3_0832, PAS_chr3_0834, PAS_chr3_0841, PAS_chr3_0867, PAS_chr3_0868, PAS_chr3_0932, PAS_chr3_1028, PAS_chr4_0152, PAS_chr4_0821]	14	KEGG:00680	[-1]	{Group14=3.8818614575288064E-10}	{Group14=2.846698402187791E-9}	3.88186e-10	6.79326e-09	KEGG:00680
monocarboxylic acid biosynthetic process	30.7692	[PAS_chr1-1_0008, PAS_chr1-1_0129, PAS_chr1-1_0243, PAS_chr1-3_0052, PAS_chr1-3_0190, PAS_chr1-4_0080, PAS_chr1-4_0198, PAS_chr1-4_0249, PAS_chr1-4_0295, PAS_chr1-4_0367, PAS_chr1-4_0425, PAS_chr2-1_0072, PAS_chr2-1_0769, PAS_chr2-2_0163, PAS_chr3_0053, PAS_chr3_0236, PAS_chr3_0425, PAS_chr3_0535, PAS_chr3_0602, PAS_chr3_1012, PAS_chr3_1119, PAS_chr3_1250, PAS_chr4_0259, PAS_chr4_0368, PAS_chr4_0…	[PAS_chr1-1_0008, PAS_chr1-3_0052, PAS_chr1-4_0198, PAS_chr1-4_0249, PAS_chr1-4_0295, PAS_chr2-1_0072, PAS_chr3_1012, PAS_chr4_0259]	8	GO:0072330	[6, 7, 8]	{Group18=1.1211863922163127E-5}	{Group18=3.523728661251268E-5}	0.000520715	0.00151875	GO:0072330
nicotinamide nucleotide metabolic process	30	[PAS_chr1-1_0072, PAS_chr1-1_0277, PAS_chr1-1_0319, PAS_chr1-4_0124, PAS_chr1-4_0181, PAS_chr1-4_0292, PAS_chr1-4_0447, PAS_chr1-4_0561, PAS_chr2-1_0221, PAS_chr2-1_0308, PAS_chr2-1_0437, PAS_chr2-1_0769, PAS_chr2-2_0337, PAS_chr2-2_0338, PAS_chr2-2_0359, PAS_chr3_0082, PAS_chr3_0277, PAS_chr3_0456, PAS_chr3_0693, PAS_chr3_0826, PAS_chr3_0915, PAS_chr3_0951, PAS_chr3_1126, PAS_chr3_1192, PAS_chr4…	[PAS_chr1-1_0319, PAS_chr1-4_0292, PAS_chr2-2_0338, PAS_chr3_0693, PAS_chr3_0826, PAS_chr3_0951, PAS_chr4_0212, PAS_chr4_0213, PAS_chr4_0233]	9	GO:0046496	[6, 7, 8, 9]	{Group1=2.8684225498512973E-4}	{Group1=5.736845099702595E-4}	0.000286842	0.00105679	GO:0046496
pantothenate biosynthetic process	50	[PAS_chr1-4_0198, PAS_chr2-2_0163, PAS_chr3_1012, PAS_chr4_0968]	[PAS_chr1-4_0198, PAS_chr3_1012]	2	GO:0015940	[5, 6, 7, 8, 9]	{Group21=0.03218785637663221}	{Group21=0.03218785637663221}	0.0321879	0.0489815	GO:0015940
Pentose and glucuronate interconversions	72.7273	[PAS_chr1-1_0280, PAS_chr1-1_0357, PAS_chr1-3_0122, PAS_chr1-4_0064, PAS_chr2-1_0853, PAS_chr2-2_0019, PAS_chr3_0744, PAS_chr3_0987, PAS_chr4_0043, PAS_chr4_0572, PAS_chr4_0576]	[PAS_chr1-1_0357, PAS_chr1-4_0064, PAS_chr2-1_0853, PAS_chr2-2_0019, PAS_chr3_0987, PAS_chr4_0043, PAS_chr4_0572, PAS_chr4_0576]	8	KEGG:00040	[-1]	{Group5=2.2330263804670606E-21}	{Group5=4.9126580370275334E-20}	1.5344e-07	1.79014e-06	KEGG:00040
pentose-phosphate shunt	44.4444	[PAS_chr1-1_0277, PAS_chr2-1_0308, PAS_chr2-2_0337, PAS_chr2-2_0338, PAS_chr3_0277, PAS_chr3_0951, PAS_chr3_1126, PAS_chr4_0212, PAS_chr4_0213]	[PAS_chr2-2_0338, PAS_chr3_0951, PAS_chr4_0212, PAS_chr4_0213]	4	GO:0006098	[5, 6, 8, 9, 10, 11]	{Group1=2.8684225498512973E-4}	{Group1=5.736845099702595E-4}	0.00321895	0.00662725	GO:0006098
pentose-phosphate shunt, non-oxidative branch	100	[PAS_chr4_0212, PAS_chr4_0213]	[PAS_chr4_0212, PAS_chr4_0213]	2	GO:0009052	[5, 6, 7, 9, 10, 11, 12]	{Group1=2.8684225498512973E-4}	{Group1=5.736845099702595E-4}	0.00595648	0.011269	GO:0009052
Peroxisome	63.8889	[PAS_chr1-1_0233, PAS_chr1-1_0352, PAS_chr1-3_0187, PAS_chr1-4_0071, PAS_chr1-4_0074, PAS_chr1-4_0133, PAS_chr1-4_0433, PAS_chr1-4_0538, PAS_chr1-4_0663, PAS_chr2-1_0230, PAS_chr2-1_0502, PAS_chr2-1_0580, PAS_chr2-1_0715, PAS_chr2-1_0785, PAS_chr2-2_0112, PAS_chr2-2_0131, PAS_chr2-2_0186, PAS_chr2-2_0207, PAS_chr2-2_0267, PAS_chr2-2_0272, PAS_chr2-2_0273, PAS_chr3_0043, PAS_chr3_0069, PAS_chr3_00…	[PAS_chr1-1_0352, PAS_chr1-4_0133, PAS_chr1-4_0538, PAS_chr1-4_0663, PAS_chr2-1_0580, PAS_chr2-1_0715, PAS_chr2-2_0112, PAS_chr2-2_0131, PAS_chr2-2_0186, PAS_chr2-2_0207, PAS_chr2-2_0267, PAS_chr2-2_0272, PAS_chr3_0043, PAS_chr3_0069, PAS_chr3_0099, PAS_chr3_0822, PAS_chr3_0975, PAS_chr3_1045, PAS_chr3_1073, PAS_chr4_0352, PAS_chr4_0759, PAS_chr4_0786, PAS_chr4_0794]	23	KEGG:04146	[-1]	{Group20=8.935617973545986E-18}	{Group20=9.829179770900585E-17}	8.93562e-18	6.25493e-16	KEGG:04146
Phenylalanine metabolism	57.1429	[PAS_chr1-1_0200, PAS_chr1-4_0441, PAS_chr1-4_0608, PAS_chr2-1_0307, PAS_chr2-1_0453, PAS_chr2-1_0684, PAS_chr3_0095, PAS_chr3_0283, PAS_chr3_0864, PAS_chr4_0147, PAS_chr4_0314, PAS_chr4_0335, PAS_chr4_0621, PAS_chr4_0974]	[PAS_chr1-1_0200, PAS_chr2-1_0307, PAS_chr2-1_0684, PAS_chr3_0864, PAS_chr4_0147, PAS_chr4_0314, PAS_chr4_0335, PAS_chr4_0974]	8	KEGG:00360	[-1]	{Group8=6.842752040041904E-6}	{Group8=3.0108108976184376E-5}	2.2725e-06	1.7675e-05	KEGG:00360
Phenylalanine, tyrosine and tryptophan biosynthesis	26.3158	[PAS_chr1-1_0200, PAS_chr1-3_0029, PAS_chr1-4_0218, PAS_chr1-4_0608, PAS_chr2-1_0158, PAS_chr2-1_0473, PAS_chr2-1_0637, PAS_chr2-1_0679, PAS_chr2-1_0684, PAS_chr2-2_0317, PAS_chr3_0506, PAS_chr3_0634, PAS_chr3_0936, PAS_chr3_0962, PAS_chr4_0050, PAS_chr4_0147, PAS_chr4_0294, PAS_chr4_0437, PAS_chr4_0974]	[PAS_chr1-1_0200, PAS_chr2-1_0684, PAS_chr4_0050, PAS_chr4_0147, PAS_chr4_0974]	5	KEGG:00400	[-1]	{Group8=6.842752040041904E-6}	{Group8=3.0108108976184376E-5}	0.0125299	0.0219273	KEGG:00400
Propanoate metabolism	38.4615	[PAS_chr1-4_0249, PAS_chr1-4_0304, PAS_chr2-1_0107, PAS_chr2-1_0313, PAS_chr2-1_0767, PAS_chr2-2_0048, PAS_chr2-2_0407, PAS_chr3_0403, PAS_chr3_0447, PAS_chr3_0831, PAS_chr3_0937, PAS_chr4_0470, PAS_chr4_0677]	[PAS_chr1-4_0249, PAS_chr2-1_0767, PAS_chr2-2_0407, PAS_chr3_0403, PAS_chr3_0937]	5	KEGG:00640	[-1]	{Group13=0.0020358465589681036}	{Group13=0.003445278792099868}	0.00203585	0.00491411	KEGG:00640
protein import into peroxisome matrix	100	[PAS_chr1-1_0174, PAS_chr2-2_0207, PAS_chr4_0794]	[PAS_chr1-1_0174, PAS_chr2-2_0207, PAS_chr4_0794]	3	GO:0016558	[6, 7, 8, 9]	{Group0=2.657453451793512E-6}	{Group0=1.4615993984864316E-5}	0.000456974	0.00152325	GO:0016558
protein targeting to peroxisome	100	[PAS_chr1-1_0174, PAS_chr2-2_0207, PAS_chr3_1045, PAS_chr4_0759, PAS_chr4_0794]	[PAS_chr1-1_0174, PAS_chr2-2_0207, PAS_chr3_1045, PAS_chr4_0759, PAS_chr4_0794]	5	GO:0006625	[5, 6, 7, 8]	{Group0=2.657453451793512E-6}	{Group0=1.4615993984864316E-5}	2.65745e-06	1.86022e-05	GO:0006625
Pyruvate metabolism	45.1613	[PAS_FragB_0061, PAS_chr1-1_0050, PAS_chr1-1_0313, PAS_chr1-4_0064, PAS_chr1-4_0249, PAS_chr1-4_0304, PAS_chr1-4_0421, PAS_chr1-4_0459, PAS_chr1-4_0593, PAS_chr2-1_0238, PAS_chr2-1_0415, PAS_chr2-1_0767, PAS_chr2-1_0769, PAS_chr2-1_0853, PAS_chr2-2_0024, PAS_chr2-2_0048, PAS_chr2-2_0294, PAS_chr3_0181, PAS_chr3_0253, PAS_chr3_0403, PAS_chr3_0447, PAS_chr3_0647, PAS_chr3_0674, PAS_chr3_0783, PAS_c…	[PAS_FragB_0061, PAS_chr1-4_0064, PAS_chr1-4_0249, PAS_chr1-4_0421, PAS_chr1-4_0459, PAS_chr2-1_0767, PAS_chr2-1_0853, PAS_chr3_0253, PAS_chr3_0403, PAS_chr3_0987, PAS_chr3_1021, PAS_chr4_0043, PAS_chr4_0815, PAS_chr4_0842]	14	KEGG:00620	[-1]	{Group5=2.2330263804670606E-21}	{Group5=4.9126580370275334E-20}	1.51236e-08	2.1173e-07	KEGG:00620
regulation of transcription from RNA polymerase II promoter	15.6522	[PAS_FragB_0075, PAS_FragD_0015, PAS_c131_0002, PAS_chr1-1_0016, PAS_chr1-1_0059, PAS_chr1-1_0097, PAS_chr1-1_0165, PAS_chr1-1_0483, PAS_chr1-3_0010, PAS_chr1-3_0015, PAS_chr1-3_0018, PAS_chr1-3_0051, PAS_chr1-3_0129, PAS_chr1-3_0155, PAS_chr1-3_0168, PAS_chr1-3_0233, PAS_chr1-3_0274, PAS_chr1-4_0155, PAS_chr1-4_0183, PAS_chr1-4_0184, PAS_chr1-4_0255, PAS_chr1-4_0265, PAS_chr1-4_0288, PAS_chr1-4_…	[PAS_chr1-3_0010, PAS_chr1-3_0015, PAS_chr1-4_0290, PAS_chr1-4_0516, PAS_chr1-4_0652, PAS_chr2-1_0329, PAS_chr2-1_0404, PAS_chr2-1_0445, PAS_chr3_0115, PAS_chr3_0272, PAS_chr3_0284, PAS_chr3_0493, PAS_chr3_0836, PAS_chr3_0861, PAS_chr4_0252, PAS_chr4_0324, PAS_chr4_0540, PAS_chr4_0857]	18	GO:0006357	[6, 7, 8, 9, 10, 11]	{Group12=0.003519347610622376}	{Group12=0.004839102964605767}	0.00351935	0.0070387	GO:0006357
Riboflavin metabolism	62.5	[PAS_chr1-3_0239, PAS_chr1-3_0240, PAS_chr2-1_0736, PAS_chr3_0156, PAS_chr3_0167, PAS_chr3_1037, PAS_chr4_0081, PAS_chr4_0996]	[PAS_chr1-3_0240, PAS_chr2-1_0736, PAS_chr3_0167, PAS_chr3_1037, PAS_chr4_0081]	5	KEGG:00740	[-1]	{Group16=1.2240199623496907E-4}	{Group16=2.9920487968547997E-4}	0.000122402	0.000659088	KEGG:00740
Starch and sucrose metabolism	26.087	[PAS_c131_0017, PAS_chr1-3_0054, PAS_chr1-3_0122, PAS_chr1-3_0225, PAS_chr1-4_0264, PAS_chr1-4_0426, PAS_chr1-4_0447, PAS_chr1-4_0561, PAS_chr2-1_0173, PAS_chr2-1_0263, PAS_chr2-1_0454, PAS_chr2-1_0661, PAS_chr2-1_0739, PAS_chr2-1_0771, PAS_chr2-2_0437, PAS_chr3_0456, PAS_chr3_0781, PAS_chr3_1192, PAS_chr4_0013, PAS_chr4_0579, PAS_chr4_0624, PAS_chr4_0692, PAS_chr4_0816]	[PAS_chr1-3_0054, PAS_chr2-1_0173, PAS_chr2-1_0263, PAS_chr2-1_0454, PAS_chr4_0013, PAS_chr4_0579]	6	KEGG:00500	[-1]	{Group10=0.006599022794514813}	{Group10=0.00853991185172505}	0.00659902	0.0121561	KEGG:00500
Thiamine metabolism	66.6667	[PAS_chr3_0037, PAS_chr3_0052, PAS_chr3_0648, PAS_chr3_0842, PAS_chr3_0843, PAS_chr4_0065]	[PAS_chr3_0052, PAS_chr3_0648, PAS_chr3_0842, PAS_chr4_0065]	4	KEGG:00730	[-1]	{Group15=4.6200904154140816E-4}	{Group15=8.470165761592483E-4}	0.000462009	0.00147003	KEGG:00730
tricarboxylic acid cycle	25	[PAS_chr1-1_0233, PAS_chr1-1_0475, PAS_chr1-3_0094, PAS_chr1-3_0104, PAS_chr1-4_0487, PAS_chr2-1_0089, PAS_chr2-1_0120, PAS_chr2-1_0238, PAS_chr2-1_0580, PAS_chr3_0647, PAS_chr3_0659, PAS_chr3_1111, PAS_chr4_0191, PAS_chr4_0580, PAS_chr4_0733, PAS_chr4_0815]	[PAS_chr1-1_0475, PAS_chr2-1_0580, PAS_chr3_1111, PAS_chr4_0815]	4	GO:0006099	[3, 6, 7, 8, 9]	{Group4=0.012375521827749033}	{Group4=0.015125637789471041}	0.0302357	0.0470333	GO:0006099
Tryptophan metabolism	40	[PAS_chr1-4_0064, PAS_chr1-4_0083, PAS_chr1-4_0304, PAS_chr1-4_0608, PAS_chr2-1_0037, PAS_chr2-1_0089, PAS_chr2-1_0853, PAS_chr2-2_0131, PAS_chr2-2_0311, PAS_chr3_0283, PAS_chr3_0987, PAS_chr3_1132, PAS_chr3_1194, PAS_chr4_0043, PAS_chr4_0830]	[PAS_chr1-4_0064, PAS_chr2-1_0037, PAS_chr2-1_0853, PAS_chr2-2_0131, PAS_chr3_0987, PAS_chr4_0043]	6	KEGG:00380	[-1]	{Group5=2.2330263804670606E-21}	{Group5=4.9126580370275334E-20}	0.000553808	0.00155066	KEGG:00380
Tyrosine metabolism	66.6667	[PAS_chr1-1_0200, PAS_chr1-4_0441, PAS_chr1-4_0608, PAS_chr2-1_0307, PAS_chr2-1_0453, PAS_chr2-1_0472, PAS_chr2-1_0684, PAS_chr3_1028, PAS_chr4_0147, PAS_chr4_0335, PAS_chr4_0621, PAS_chr4_0974]	[PAS_chr1-1_0200, PAS_chr2-1_0307, PAS_chr2-1_0472, PAS_chr2-1_0684, PAS_chr3_1028, PAS_chr4_0147, PAS_chr4_0335, PAS_chr4_0974]	8	KEGG:00350	[-1]	{Group8=6.842752040041904E-6}	{Group8=3.0108108976184376E-5}	4.29739e-07	3.76022e-06	KEGG:00350
unsaturated fatty acid biosynthetic process	100	[PAS_chr2-1_0072, PAS_chr4_0259]	[PAS_chr2-1_0072, PAS_chr4_0259]	2	GO:0006636	[6, 7, 8, 9, 10]	{Group18=1.1211863922163127E-5}	{Group18=3.523728661251268E-5}	0.00595648	0.011269	GO:0006636
Valine, leucine and isoleucine degradation	46.1538	[PAS_chr1-4_0064, PAS_chr1-4_0304, PAS_chr2-1_0107, PAS_chr2-1_0191, PAS_chr2-1_0853, PAS_chr2-2_0048, PAS_chr2-2_0267, PAS_chr3_0937, PAS_chr3_0987, PAS_chr4_0043, PAS_chr4_0248, PAS_chr4_0470, PAS_chr4_0677]	[PAS_chr1-4_0064, PAS_chr2-1_0853, PAS_chr2-2_0267, PAS_chr3_0937, PAS_chr3_0987, PAS_chr4_0043]	6	KEGG:00280	[-1]	{Group5=2.2330263804670606E-21}	{Group5=4.9126580370275334E-20}	0.000216783	0.000892637	KEGG:00280
Vitamin B6 metabolism	37.5	[PAS_chr1-1_0448, PAS_chr1-4_0144, PAS_chr1-4_0392, PAS_chr1-4_0393, PAS_chr2-1_0269, PAS_chr2-1_0273, PAS_chr3_0566, PAS_chr4_0550]	[PAS_chr1-4_0392, PAS_chr1-4_0393, PAS_chr4_0550]	3	KEGG:00750	[-1]	{Group17=0.019095990918360558}	{Group17=0.020005323819234873}	0.019096	0.03038	KEGG:00750
