# Supplementary material for: Increased dosage of AOX1 promoter-regulated expression cassettes leads to transcription attenuation of the methanol metabolism in Pichia pastoris
Source: Sci Rep. 2017 Mar 15;7:44302. doi: 10.1038/srep44302 (PMC5353721; doi:10.1038/srep44302)
Supplement: Supplementary File S7 [file srep44302-s5.xlsx]

## Sheet: Hoja1
Supplementary file S2. List of regulated genes in at least one of the strains. Log2FC and p-value is provided for each strain.
					1C strain		2C strain		4C strain		8C strain		15C strain
Probe ID	Short name P. pastoris	Short name S. cerevisiae	Systematic name S.cerevisiae	Description	Log2FC (vs 0C)	Adjust p-value	Log2FC (vs 0C)	Adjust p-value	Log2FC (vs 0C)	Adjust p-value	Log2FC (vs 0C)	Adjust p-value	Log2FC (vs 0C)	Adjust p-value
PDKT_016	Zeocine	NA	NA	Antibiotic resistance Zeo	5.88728	1.31011e-11	2.64556	1.14434e-08	3.09116	2.18695e-08	4.16881	1.17353e-10	5.44616	2.05565e-11
PAS_c034_0002	FLO100	NA	NA	contains GLEYA adhesin domain	-0.0880903	1	-0.158206	1	-0.201917	1	0.905487	0.0340571	-0.545152	0.396513
PAS_c034_0004	PAS_c034_0004	NA	NA	hypothetical protein	-0.123729	1	0.666834	0.000364611	0.527947	0.026092	0.791194	0.000148746	0.625696	0.000135781
PAS_c034_0008	PAS_c034_0008	NA	NA	Major faciliator superfamily	-0.0452911	1	-0.456576	0.157879	-0.47626	0.10811	-0.509036	0.0184331	-0.850038	0.000137339
PAS_c034_0011	JLP1-3	JLP1	YLL057C	Fe(II)-dependent sulfonate/alpha-ketoglutarate dioxygenase, involved in sulfonate catabolism for use as a sulfur source; contains sequence that resembles a J domain (typified by the E. coli DnaJ protein); induced by sulphur starvation	0.00952806	1	0.0583134	1	0.274764	0.0758584	0.856362	3.47495e-07	0.258824	0.0421745
PAS_c034_0012	PAS_c034_0012	NA	NA	hypothetical protein	-0.200502	0.506277	1.37576	1.91311e-07	0.932699	2.40278e-07	1.57298	9.65126e-11	0.640411	4.0683e-07
PAS_c034_0013	PAS_c034_0013	NA	NA	Cu/Zn superoxide dismutase	0.303246	1	0.548471	1	0.35663	1	0.933731	0.00547914	-0.492049	1
PAS_c034_0014	JLP1-1	JLP1	YLL057C	Fe(II)-dependent sulfonate/alpha-ketoglutarate dioxygenase, involved in sulfonate catabolism for use as a sulfur source; contains sequence that resembles a J domain (typified by the E. coli DnaJ protein); induced by sulphur starvation	0.117636	1	0.328294	0.00778297	0.403254	0.0031716	2.05316	1.95773e-11	0.38835	0.000412647
PAS_c034_0016	STE6-2	STE6	YKL209C	Plasma membrane ATP-binding cassette (ABC) transporter required for the export of a-factor, catalyzes ATP hydrolysis coupled to a-factor transport; contains 12 transmembrane domains and two ATP binding domains; expressed only in MATa cells	-0.246808	0.641481	-0.0953016	1	-0.0741011	1	0.60329	0.000307382	0.100852	0.972488
PAS_c034_0018	YNL134C-3	YNL134C	YNL134C	Protein of unknown function; similar to dehydrogenases from other model organisms; green fluorescent protein (GFP)-fusion protein localizes to both the cytoplasm and nucleus; protein abundance increases in response to DNA replication stress	0.895812	1.80151e-05	1.32001	5.23064e-07	1.50836	6.69447e-08	1.92126	1.95523e-09	1.63088	2.26304e-09
PAS_c034_0020	PAS_c034_0020	NA	NA	Uncharacterized protein	0.0354399	1	0.0870139	1	0.0801712	1	0.599958	0.00200635	0.203089	0.640712
PAS_c034_0021	PAS_c034_0021	NA	NA	Major facilitator superfamily	-0.2856	0.800791	0.344153	0.0291473	0.441167	0.00621596	0.937922	2.06481e-07	0.712202	1.19969e-05
PAS_c034_0025	YPC1	YPC1	YBR183W	Alkaline ceramidase; also has reverse (CoA-independent) ceramide synthase activity; catalyzes both breakdown and synthesis of phytoceramide; overexpression confers fumonisin B1 resistance; YPC1 has a paralog, YDC1, that arose from the whole genome duplication	0.390155	0.461419	0.569255	0.00208038	0.597075	0.00493352	0.60937	9.92776e-05	0.764849	4.54167e-05
PAS_c034_0032	GAS3	GAS3	YMR215W	Low abundance, possibly inactive member of the GAS family of GPI-containing proteins; putative 1,3-beta-glucanosyltransferase with similarity to other GAS family members; localizes to the cell wall; mRNA induced during sporulation	-0.192314	0.688635	-0.343894	0.0994261	-0.451265	0.0181514	-0.530851	0.00207272	-0.60297	0.000252373
PAS_c048_0005	PAS_c048_0005	NA	NA	PP7435_Chr4-0039; putative secreted protein, GPI-anchored protein	1.43058	0.16197	1.10118	0.00646722	1.31148	0.00714437	1.35882	9.53081e-10	0.629935	1
PAS_c121_0002	ALG2	ALG2	YGL065C	Mannosyltransferase that catalyzes two consecutive steps in the N-linked glycosylation pathway; alg2 mutants exhibit temperature-sensitive growth and abnormal accumulation of the lipid-linked oligosaccharide Man2GlcNAc2-PP-Dol	0.103754	1	0.380755	0.284725	0.359329	0.173516	0.472907	0.0207279	0.773356	0.000286644
PAS_c121_0012	YJL218W	YJL218W	YJL218W	Putative acetyltransferase; similar to bacterial galactoside O-acetyltransferases; induced by oleate in an OAF1/PIP2-dependent manner; promoter contains an oleate response element consensus sequence; non-essential gene	0.211923	0.226105	0.617956	4.08681e-06	0.558302	5.37372e-05	0.760747	1.04939e-07	0.6236	3.0028e-06
PAS_c131_0003	SPS22	SPS22	YCL048W	Protein of unknown function; SPS22 has a paralog, SPS2, that arose from the whole genome duplication; redundant with Sps2p for the organization of the beta-glucan layer of the spore wall	-0.232086	0.840531	-0.5597	0.00303321	-0.820653	5.2029e-05	0.685828	0.000233317	-1.03926	1.19473e-06
PAS_c131_0008	MRPL36	MRPL36	YBR122C	Mitochondrial ribosomal protein of the large subunit; overproduction suppresses mutations in the COX2 leader peptide-encoding region	0.279906	0.221162	0.339283	0.0121449	0.422993	0.00821209	0.619538	2.59048e-05	0.347297	0.00579924
PAS_c131_0020	PAS_c131_0020	NA	NA	hypothetical protein	0.145056	1	0.284085	0.525046	0.327083	0.479543	0.836531	0.000141945	0.329158	0.0315028
PAS_c157_0001	PAS_c157_0001	NA	NA	alcohol dehydrogenase	-0.0358309	1	0.0291396	1	-0.217882	0.873913	0.817794	6.64276e-06	0.0671788	1
PAS_chr1-1_0001	PAS_chr1-1_0001	NA	NA	Unknown (not annotated in NCBI_no uniprot_ID)	-0.534997	0.0214737	-0.513742	0.0339714	-0.455969	0.0160624	-0.797943	3.82933e-06	-0.349662	0.00892309
PAS_chr1-1_0008	FAS1	FAS1	YKL182W	Beta subunit of fatty acid synthetase, which catalyzes the synthesis of long-chain saturated fatty acids; contains acetyltransacylase, dehydratase, enoyl reductase, malonyl transacylase, and palmitoyl transacylase activities	0.746706	0.00340939	1.57677	9.31579e-09	1.64333	1.27283e-08	1.54867	1.86028e-09	1.44667	4.34496e-09
PAS_chr1-1_0011	ERO1	ERO1	YML130C	Thiol oxidase required for oxidative protein folding in the ER; essential for maintaining proper redox balance in ER; feedback regulation of Ero1p occurs via reduction and oxidation of Ero1p regulatory bonds; reduced Pdi1p activates Ero1p by direct reduction of Ero1p regulatory bonds; depletion of thiol substrates and accumulation of oxidized Pdi1p results in inactivation of Ero1p by both Pdi1p-m…	0.0793272	1	0.577739	0.00283341	0.676731	0.000442247	0.989122	1.17439e-05	0.840209	5.41848e-05
PAS_chr1-1_0023	SSS1	SSS1	YDR086C	Subunit of the Sec61p translocation complex (Sec61p-Sss1p-Sbh1p) that forms a channel for passage of secretory proteins through the endoplasmic reticulum membrane, and of the Ssh1p complex (Ssh1p-Sbh2p-Sss1p); interacts with Ost4p and Wbp1p	0.043765	1	0.397449	0.166427	0.391111	0.168629	0.349452	0.0454265	0.71719	0.000118718
PAS_chr1-1_0037	PAS_chr1-1_0037	NA	NA	FAD dependent oxidoreductase;FAD/NAD(P)-binding domain	-0.132801	1	-0.618955	0.00358446	-1.08444	3.92118e-06	-1.89536	3.23548e-09	-1.56439	1.68284e-07
PAS_chr1-1_0038	PAS_chr1-1_0038	NA	NA	Origin-binding F-box protein that forms an SCF ubiquitin ligase complex with Skp1p and Cdc53p	-0.183593	1	-0.212101	0.381378	-0.286593	0.0676458	-0.610101	2.29455e-05	-0.509316	0.000124206
PAS_chr1-1_0040	UBP11	UBP11	YKR098C	Ubiquitin-specific protease; cleaves ubiquitin from ubiquitinated proteins; UBP11 has a paralog, UBP7, that arose from the whole genome duplication	0.104328	1	0.338286	0.185637	0.600853	0.00127726	0.374111	0.0295802	0.412709	0.00992258
PAS_chr1-1_0042	GPB2	GPB2	YAL056W	Multistep regulator of cAMP-PKA signaling; inhibits PKA downstream of Gpa2p and Cyr1p, thereby increasing cAMP dependency; inhibits Ras activity through direct interactions with Ira1p/2p; regulated by G-alpha protein Gpa2p; GPB2 has a paralog, GPB1, that arose from the whole genome duplication	-0.347032	0.203048	-0.297652	0.0557595	-0.332966	0.0554694	-0.704248	1.4725e-05	-0.522679	0.000718719
PAS_chr1-1_0076	RPS22A	RPS22A	YJL190C	Protein component of the small (40S) ribosomal subunit; homologous to mammalian ribosomal protein S15A and bacterial S8; RPS22A has a paralog, RPS22B, that arose from the whole genome duplication	-0.0457133	1	0.424008	0.00606143	0.0588491	1	-0.885962	4.65923e-06	-0.168973	0.708362
PAS_chr1-1_0080	MUB1	MUB1	YMR100W	MYND domain-containing protein required for ubiquitination and turnover of Rpn4p; interacts with Ubr2p (E3) and indirectly with Rad6p (E2); short-lived protein degraded in a Ubr2p/Rad6p dependent manner; similar to the A. nidulans samB gene	-0.214474	1	-0.247419	0.148601	-0.380089	0.0120955	-0.637759	1.86547e-06	-0.548906	6.44329e-06
PAS_chr1-1_0085	PAS_chr1-1_0085	NA	NA	Membrane-associating domain	-0.656132	0.00736052	-1.52595	2.14579e-06	-2.18238	2.48382e-08	-1.58653	1.39629e-07	-2.54873	1.39588e-09
PAS_chr1-1_0094	PAS_chr1-1_0094	NA	NA	hypothetical protein	0.289204	0.0748811	0.655857	0.000508432	0.363797	0.0560768	0.765104	1.66942e-06	0.357198	0.00159102
PAS_chr1-1_0103	CDA2	CDA2	YLR308W	Chitin deacetylase, together with Cda1p involved in the biosynthesis ascospore wall component, chitosan; required for proper rigidity of the ascospore wall	-0.921668	3.49105e-05	-0.54985	0.011205	-0.395751	0.00503611	0.0346587	1	-0.588313	0.000484564
PAS_chr1-1_0108	PAS_chr1-1_0108	NA	NA	SCP-2 sterol transfer family;SCP-like	1.40624	5.0493e-06	1.26216	1.03041e-05	1.25858	5.41802e-05	1.38127	1.07726e-07	1.08401	5.03238e-06
PAS_chr1-1_0117	PMC1	PMC1	YGL006W	Vacuolar Ca2+ ATPase involved in depleting cytosol of Ca2+ ions; prevents growth inhibition by activation of calcineurin in the presence of elevated concentrations of calcium; similar to mammalian PMCA1a	0.201696	1	0.732876	1.97551e-06	0.867598	2.08191e-06	1.05063	5.17305e-09	0.69434	2.73587e-06
PAS_chr1-1_0121	PAS_chr1-1_0121	NA	NA	Hypothetical protein_not annotated in NCBI	0.568117	0.0242297	0.540613	0.0141275	0.778451	0.00461282	1.15574	0.00029688	1.07977	1.63678e-05
PAS_chr1-1_0140	PAS_chr1-1_0140	NA	NA	5'-AMP-activated protein kinase beta subunit, inter;AMPKBI-like	-0.216404	1	-0.244146	0.318874	-0.299362	0.103776	-0.676615	3.56224e-06	-0.573493	0.000216903
PAS_chr1-1_0147	DFG5	DFG5	YMR238W	Putative mannosidase, essential glycosylphosphatidylinositol (GPI)-anchored membrane protein required for cell wall biogenesis in bud formation, involved in filamentous growth, homologous to Dcw1p	0.162538	1	0.725933	0.000285709	0.629058	0.00137402	0.506808	0.00438242	0.491983	0.00663212
PAS_chr1-1_0149	PAS_chr1-1_0149	NA	NA	Transcriptional activator of glycolytic enzym	-0.0296621	1	-0.2347	0.221219	-0.411919	0.00814637	-0.661755	8.28301e-05	-0.556663	0.000268352
PAS_chr1-1_0155	DOT5	DOT5	YIL010W	Nuclear thiol peroxidase which functions as an alkyl-hydroperoxide reductase during post-diauxic growth	-0.121972	1	-0.037006	1	-0.0531709	1	0.659032	9.9361e-05	-0.0126155	1
PAS_chr1-1_0158	ADY2	ADY2	YCR010C	Acetate transporter required for normal sporulation; phosphorylated in mitochondria; ADY2 has a paralog, ATO2, that arose from the whole genome duplication	0.667439	0.000151372	-1.77815	4.32211e-09	-1.92436	5.6648e-07	-1.65898	1.57029e-09	-1.73753	1.78795e-10
PAS_chr1-1_0160	PAS_chr1-1_0160	NA	NA	Protein disulfide isomerase; multifunctional protein of ER lumen, essential for formation of disulfide bonds in secretory and cell-surface proteins, unscrambles non-native disulfide bonds; key regulator of Ero1p; forms complex with Mnl1p that has exomanno	0.111398	1	0.552269	2.65127e-06	0.536609	5.01553e-06	0.676554	3.07928e-08	0.567141	1.30868e-06
PAS_chr1-1_0170	FRQ1	FRQ1	YDR373W	N-myristoylated calcium-binding protein that may have a role in intracellular signaling through its regulation of the phosphatidylinositol 4-kinase Pik1p; member of the recoverin/frequenin branch of the EF-hand superfamily	0.233113	1	0.462521	0.00744031	0.646181	0.000221285	0.701012	8.229e-06	0.698953	5.15839e-06
PAS_chr1-1_0174	PIM1-2	PIM1	YBL022C	ATP-dependent Lon protease, involved in degradation of misfolded proteins in mitochondria; required for biogenesis and maintenance of mitochondria	-0.160133	1	-0.612724	0.000316066	-0.77972	1.74998e-05	-1.05877	9.6294e-08	-0.810264	4.52485e-06
PAS_chr1-1_0185	PAS_chr1-1_0185	NA	NA	hypothetical protein	0.476279	0.0015168	1.28384	3.98408e-09	1.09793	5.69831e-07	0.906023	4.19385e-08	1.03891	3.45724e-08
PAS_chr1-1_0193	PAS_chr1-1_0193	NA	NA	Telomerase holoenzyme, Est3 subunit	-0.192481	1	-0.295047	0.057194	-0.351186	0.06029	-0.72943	1.41441e-05	-0.638414	9.72132e-05
PAS_chr1-1_0198	PAS_chr1-1_0198	NA	NA	Arylsulfotransferase (ASST);YVTN repeat-like/Quinoprotein amine dehydrogenase	0.194622	0.310373	0.0258483	1	-0.000147034	1	0.681167	2.69985e-08	-0.0405117	1
PAS_chr1-1_0200	AAT1	AAT1	YKL106W	Mitochondrial aspartate aminotransferase, catalyzes the conversion of oxaloacetate to aspartate in aspartate and asparagine biosynthesis	0.152022	1	-0.129061	1	-0.394103	0.00538952	-0.883688	8.64331e-07	-0.628339	0.00019582
PAS_chr1-1_0202	PAS_chr1-1_0202	NA	NA	Mitochondrial protein kinase involved in negative regulation of pyruvate dehydrogenase complex activity by phosphorylating the ser-133 residue of the Pda1p subunit; acts in concert with kinase Pkp2p and phosphatases Ptc5p and Ptc6p	0.369222	0.0509907	0.750318	5.15841e-05	0.785501	0.000172297	0.971176	1.10333e-06	0.698143	4.71723e-05
PAS_chr1-1_0234	PAS_chr1-1_0234	NA	NA	hypothetical protein	0.146596	1	0.112983	1	0.183788	0.534957	0.654134	4.97534e-06	0.228662	0.0544329
PAS_chr1-1_0252	PAS_chr1-1_0252	NA	NA	FUN14 family	0.126356	1	0.724345	4.70335e-05	0.720995	1.0739e-05	0.533568	5.43231e-05	0.825468	1.10684e-06
PAS_chr1-1_0257	PAS_chr1-1_0257	NA	NA	Fungal protein of unknown function (DUF1774) - conserved in non-Saccharomyces	-0.718695	0.00100112	-0.484462	0.0307429	-0.389693	0.0227558	-0.520446	0.000161028	-0.424223	0.00406156
PAS_chr1-1_0265	PAS_chr1-1_0265	NA	NA	Helix-loop-helix DNA-binding domain;HLH, helix-loop-helix DNA-binding domain	-0.0834414	1	-0.156186	0.867509	-0.236919	0.646113	-0.59041	0.000203782	-0.355046	0.0800647
PAS_chr1-1_0281	ARR3	ARR3	YPR201W	Plasma membrane metalloid/H+ antiporter; transports arsenite and antimonite; required for resistance to arsenic compounds; transcription is activated by Arr1p in the presence of arsenite	0.163833	1	-0.186459	0.384304	-0.564676	0.000129063	0.803948	9.36091e-07	-0.415362	0.000270611
PAS_chr1-1_0284	THI73	THI73	YLR004C	Putative plasma membrane permease proposed to be involved in carboxylic acid uptake and repressed by thiamine; substrate of Dbf2p/Mob1p kinase; transcription is altered if mitochondrial dysfunction occurs	-0.0763599	1	-1.36824	5.95731e-07	-1.79969	2.93215e-07	-2.30422	5.14613e-10	-2.33808	8.20296e-10
PAS_chr1-1_0287	DAL5	DAL5	YJR152W	Allantoate permease; ureidosuccinate permease; also transports dipeptides, though with lower affinity than for allantoate and ureidosuccinate; expression is constitutive but sensitive to nitrogen catabolite repression	-0.110176	1	0.0708745	1	0.210425	0.966242	0.652574	0.0011939	0.363688	0.0556809
PAS_chr1-1_0316	PAS_chr1-1_0316	NA	NA	Hypothetical protein_not annotated in NCBI	-0.160669	1	0.354951	0.0192111	0.294936	0.0548659	0.599446	0.000886397	0.358066	0.0312507
PAS_chr1-1_0319	FBA1-2	FBA1	YKL060C	Fructose 1,6-bisphosphate aldolase, required for glycolysis and gluconeogenesis; catalyzes conversion of fructose 1,6 bisphosphate to glyceraldehyde-3-P and dihydroxyacetone-P; locates to mitochondrial outer surface upon oxidative stress	-0.29675	0.754884	-0.716461	0.0004658	-1.45026	3.14735e-07	-2.25967	2.65839e-10	-2.06232	2.31328e-08
PAS_chr1-1_0328	PAS_chr1-1_0328	NA	NA	hypothetical protein	-0.0864167	1	-0.646609	0.00189466	-0.738565	0.00653528	-1.06491	1.67926e-07	-1.11449	5.02607e-07
PAS_chr1-1_0332	PRM1	PRM1	YNL279W	Pheromone-regulated multispanning membrane protein involved in membrane fusion during mating; predicted to have 5 transmembrane segments and a coiled coil domain; localizes to the shmoo tip; regulated by Ste12p	-1.39673	0.0041347	-1.41718	0.00134657	-1.37801	0.00221224	-0.153446	1	-1.32795	0.000727469
PAS_chr1-1_0333	PAS_chr1-1_0333	NA	NA	hypothetical protein	0.589291	0.0237924	-0.275693	0.858792	-0.234086	0.642107	-0.0218877	1	-0.167126	1
PAS_chr1-1_0339	YLR177W	YLR177W	YLR177W	Putative protein of unknown function; phosphorylated by Dbf2p-Mob1p in vitro; some strains contain microsatellite polymophisms at this locus; not an essential gene; YLR177W has a paralog, PSP1, that arose from the whole genome duplication	-0.232791	0.313653	-0.695998	0.000128467	-1.25937	7.56109e-08	-1.78495	1.85203e-10	-1.62113	1.32462e-08
PAS_chr1-1_0341	LYP1	LYP1	YNL268W	Lysine permease; one of three amino acid permeases (Alp1p, Can1p, Lyp1p) responsible for uptake of cationic amino acids	-0.316482	0.569336	0.208927	0.291666	0.489218	0.00222163	0.71634	2.60973e-06	0.733204	9.43722e-07
PAS_chr1-1_0343	PAS_chr1-1_0343	NA	NA	Unknown (not annotated in NCBI_no uniprot_ID)	1.13996	0.00035837	1.34096	7.65579e-06	1.10616	1.08026e-06	1.05335	8.07933e-07	1.33671	2.21597e-07
PAS_chr1-1_0347	PAS_chr1-1_0347	NA	NA	Protein of unknown function (DUF3169)	-0.0441236	1	0.191732	0.681325	0.312414	0.0406451	0.61321	5.79416e-05	0.396882	0.00121987
PAS_chr1-1_0348	STE50	STE50	YCL032W	Protein involved in mating response, invasive/filamentous growth, and osmotolerance, acts as an adaptor that links G protein-associated Cdc42p-Ste20p complex to the effector Ste11p to modulate signal transduction	0.219417	0.555391	0.65546	8.11288e-05	0.835524	4.14372e-06	0.417514	0.000365553	0.780373	5.31387e-07
PAS_chr1-1_0352	PAS_chr1-1_0352	NA	NA	Tim17/Tim22/Tim23/Pmp24 family	0.3307	0.535714	0.789102	2.79118e-05	0.727241	0.00335493	0.778974	5.90464e-07	0.811202	1.66127e-06
PAS_chr1-1_0354	PAS_chr1-1_0354	NA	NA	Allantoin permease	-0.231159	0.456211	-0.401076	0.000498912	-0.594424	4.79404e-05	-0.633152	2.99046e-06	-0.912912	5.55451e-08
PAS_chr1-1_0356	PAS_chr1-1_0356	NA	NA	Dihydrodipicolinate synthetase family;Aldolase	0.384027	0.206019	1.10088	1.38787e-07	1.05179	3.20224e-06	0.281478	0.0118589	0.535103	5.82021e-05
PAS_chr1-1_0357	ADH7	ADH7	YCR105W	NADPH-dependent medium chain alcohol dehydrogenase with broad substrate specificity; member of the cinnamyl family of alcohol dehydrogenases; may be involved in fusel alcohol synthesis or in aldehyde tolerance	0.778256	0.00666548	1.4172	8.43804e-08	1.37846	5.35195e-07	1.44144	6.51318e-10	1.52177	5.8477e-10
PAS_chr1-1_0360	YPR1	YPR1	YDR368W	NADPH-dependent aldo-keto reductase; reduces multiple substrates including 2-methylbutyraldehyde and D,L-glyceraldehyde, expression is induced by osmotic and oxidative stress; functionally redundant with other aldo-keto reductases; protein abundance increases in response to DNA replication stress; YPR1 has a paralog, GCY1, that arose from the whole genome duplication	0.154994	0.600828	0.585251	0.000190912	0.661087	8.64173e-05	0.570577	1.25663e-05	0.588359	1.01435e-05
PAS_chr1-1_0361	YPR022C-1	YPR022C	YPR022C	Putative transcription factor, as suggested by computational analysis; green fluorescent protein (GFP)-fusion protein localizes to both the cytoplasm and the nucleus and is induced in response to the DNA-damaging agent MMS	0.266317	0.48754	0.171972	0.74254	0.0788781	1	1.03872	1.52385e-07	0.118012	0.858392
PAS_chr1-1_0378	PAS_chr1-1_0378	NA	NA	Acetate transporter required for normal sporulation; phosphorylated in mitochondria	0.700475	0.0233695	-0.00695179	1	-0.364342	1	-0.288342	0.579111	-0.430431	0.119831
PAS_chr1-1_0386	TPP1	TPP1	YMR156C	DNA 3'-phosphatase; functions in repair of endogenous damage of double-stranded DNA, activity is specific for removal of 3' phosphates at strand breaks; similar to the l-2-haloacid dehalogenase superfamily; homolog of human polynucleotide kinase/3&#8242;-phosphatase	-0.029935	1	-0.0367171	1	-0.387375	0.224844	-1.42986	3.56808e-07	-0.690375	0.00133347
PAS_chr1-1_0388	PAS_chr1-1_0388	NA	NA	hypothetical protein	-0.14099	1	0.474749	0.00343235	0.427056	0.00681642	0.572629	6.79698e-05	0.668158	0.00543274
PAS_chr1-1_0393	CHS1	CHS1	YNL192W	Chitin synthase I, requires activation from zymogenic form in order to catalyze the transfer of N-acetylglucosamine (GlcNAc) to chitin; required for repairing the chitin septum during cytokinesis; transcription activated by mating factor	0.463023	0.002867	0.987189	6.6295e-08	1.04874	1.67551e-07	0.730763	1.10053e-06	0.962093	2.63441e-07
PAS_chr1-1_0394	YEL020C	YEL020C	YEL020C	Protein of unknown function with low sequence identity to Pdc1p; mRNA identified as translated by ribosome profiling data	-0.129004	1	-0.451439	0.000328154	-0.702228	6.14362e-06	-1.10193	9.0034e-09	-0.829888	9.41676e-07
PAS_chr1-1_0403	PAS_chr1-1_0403	NA	NA	Mysoin-binding motif of peroxisomes	-0.305332	0.365383	-0.649878	1.07752e-05	-0.827938	7.07309e-06	-0.966462	9.6305e-08	-1.01917	1.32934e-07
PAS_chr1-1_0417	PAS_chr1-1_0417	NA	NA	Acetate transporter required for normal sporulation	-0.489312	0.0115667	-2.05946	2.91865e-09	-2.31687	5.3436e-10	-2.46574	8.20105e-11	-2.57784	1.58742e-11
PAS_chr1-1_0418	PAS_chr1-1_0418	NA	NA	Acetate transporter required for normal sporulation	0.00553162	1	-1.22955	1.31328e-07	-1.78803	1.43806e-08	-2.78834	7.66547e-11	-2.19062	1.24687e-10
PAS_chr1-1_0419	EHT1	EHT1	YBR177C	Acyl-coenzymeA:ethanol O-acyltransferase; plays a minor role in medium-chain fatty acid ethyl ester biosynthesis; possesses short-chain esterase activity; localizes to lipid particles and the mitochondrial outer membrane; EHT1 has a paralog, EEB1, that arose from the whole genome duplication	0.512298	0.00014729	0.710647	4.32056e-06	0.723783	1.94822e-06	0.552726	2.06212e-06	0.740661	3.07966e-07
PAS_chr1-1_0447	LYS1	LYS1	YIR034C	Saccharopine dehydrogenase (NAD+, L-lysine-forming), catalyzes the conversion of saccharopine to L-lysine, which is the final step in the lysine biosynthesis pathway; also has mRNA binding activity	0.23298	0.738541	-0.285486	0.0243296	-0.38115	0.0051362	-1.10596	1.03433e-08	-0.392972	0.00148157
PAS_chr1-1_0475	CIT1	CIT1	YNR001C	Citrate synthase; catalyzes the condensation of acetyl coenzyme A and oxaloacetate to form citrate; the rate-limiting enzyme of the TCA cycle; nuclear encoded mitochondrial protein; CIT1 has a paralog, CIT2, that arose from the whole genome duplication	0.364418	0.306354	0.643108	0.000552314	0.670867	8.95441e-05	0.967778	4.36203e-07	0.572529	0.000386626
PAS_chr1-1_0479	PAS_chr1-1_0479	NA	NA	hypothetical protein	-0.253573	1	-0.649193	0.0178307	-0.727921	0.00852793	-0.754493	0.00198699	-0.955981	0.000499192
PAS_chr1-1_0490	SOR1	SOR1	YJR159W	Sorbitol dehydrogenase; expression is induced in the presence of sorbitol or xylose	0.0403785	1	0.530012	0.00151885	0.41635	0.0196287	0.680775	2.51112e-05	0.489355	0.000316807
PAS_chr1-1_0492	PAS_chr1-1_0492	NA	NA	hypothetical protein	-0.140114	1	-0.518298	0.017983	-0.732919	0.000801448	-1.11416	0.000194805	-0.983005	1.74356e-05
PAS_chr1-1_0496	PAS_chr1-1_0496	NA	NA	hypothetical protein	-0.0568826	1	-0.60884	0.000345739	-0.593664	0.000764874	-0.631799	0.00047596	-0.572795	0.00032319
PAS_chr1-3_0004	PAS_chr1-3_0004	NA	NA	Glycerol proton symporter of the plasma membrane, subject to glucose-induced inactivation, strongly but transiently induced when cells are subjected to osmotic shock	0.0583484	1	-0.323712	0.0841286	-0.644094	0.000220515	0.659785	2.58194e-05	-0.924563	4.54873e-07
PAS_chr1-3_0005	PAS_chr1-3_0005	NA	NA	Protein of unknown function (DUF1479);Clavaminate synthase-like	-0.106913	1	-0.0260226	1	-0.200597	0.784028	0.913521	0.000104465	-0.487894	0.00145368
PAS_chr1-3_0010	PAS_chr1-3_0010	NA	NA	Fungal Zn(2)-Cys(6) binuclear cluster domain;Zn2/Cys6 DNA-binding domain	0.14135	1	-0.492503	0.0888179	-0.398217	0.429879	-0.436639	0.28486	-0.592534	0.0194833
PAS_chr1-3_0011	GTH1	NA	NA	P. pastoris high affinity glucose transporter (Pichia pastoris); similar to K. lactis HGT1	-0.907556	5.20841e-05	-0.646975	0.00069855	-0.95458	2.93114e-06	-1.32973	2.07961e-07	-1.56163	6.7775e-08
PAS_chr1-3_0015	PAS_chr1-3_0015	NA	NA	Fungal specific transcription factor domain;Zn2/Cys6 DNA-binding domain	0.242874	0.161302	0.157658	0.637752	0.113482	1	0.611319	4.71579e-06	-0.0402015	1
PAS_chr1-3_0016	PAS_chr1-3_0016	NA	NA	Multifunctional enzyme of the peroxisomal fatty acid beta-oxidation pathway	0.00423795	1	-0.170744	0.992087	-0.245935	0.693474	0.641814	0.0140656	-0.160605	0.739294
PAS_chr1-3_0020	PAS_chr1-3_0020	NA	NA	hypothetical protein	-1.2018	9.98465e-07	-1.51933	8.98785e-07	-1.47531	1.29974e-07	-1.50193	1.75216e-08	-1.47553	3.22636e-08
PAS_chr1-3_0023	DAL1	DAL1	YIR027C	Allantoinase, converts allantoin to allantoate in the first step of allantoin degradation; expression sensitive to nitrogen catabolite repression	0.311596	0.203487	0.952792	3.03446e-06	1.19342	6.96899e-08	1.32146	1.23792e-08	1.18605	1.09964e-06
PAS_chr1-3_0041	IME2	IME2	YJL106W	Serine/threonine protein kinase involved in activation of meiosis, associates with Ime1p and mediates its stability, activates Ndt80p; IME2 expression is positively regulated by Ime1p	0.954969	0.0202633	-0.466153	0.508608	-0.312315	1	-0.273358	1	-0.697979	0.0186914
PAS_chr1-3_0043	PAS_chr1-3_0043	NA	NA	Pheromone-regulated protein, predicted to have 5 transmembrane segments	0.171078	1	0.417387	0.01403	0.709816	5.4855e-05	1.08628	1.50314e-06	0.66196	7.89409e-05
PAS_chr1-3_0044	PRM10	PRM10	YJL108C	Pheromone-regulated protein, proposed to be involved in mating; predicted to have 5 transmembrane segments; induced by treatment with 8-methoxypsoralen and UVA irradiation	0.0793805	1	0.50489	0.000201955	0.774711	6.44072e-06	0.858464	8.3412e-08	0.657114	6.55602e-06
PAS_chr1-3_0052	BIO2	BIO2	YGR286C	Biotin synthase, catalyzes the conversion of dethiobiotin to biotin, which is the last step of the biotin biosynthesis pathway; complements E. coli bioB mutant	1.07101	0.000237107	1.75097	2.28461e-08	1.83643	1.74717e-07	1.44579	6.33871e-08	1.74377	1.76614e-07
PAS_chr1-3_0054	TPS2	TPS2	YDR074W	Phosphatase subunit of the trehalose-6-P synthase/phosphatase complex; involved in synthesis of the storage carbohydrate trehalose; expression is induced by stress conditions and repressed by the Ras-cAMP pathway; protein abundance increases in response to DNA replication stress	0.101297	1	0.109091	1	0.220789	0.383687	0.641442	1.1667e-06	0.396896	0.000132509
PAS_chr1-3_0079	ETT1	ETT1	YOR051C	Nuclear protein that inhibits replication of Brome mosaic virus in S. cerevisiae, which is a model system for studying replication of positive-strand RNA viruses in their natural hosts; deletion increases stop codon readthrough	0.154624	0.655805	0.255475	0.031071	0.368596	0.00128199	0.703448	2.78833e-07	0.377693	0.00108781
PAS_chr1-3_0121	NOP13	NOP13	YNL175C	Nucleolar protein found in preribosomal complexes; contains an RNA recognition motif (RRM); relative distribution to the nucleolus increases upon DNA replication stress	0.147897	1	0.0103505	1	0.210563	0.712605	0.642044	4.60443e-05	0.423434	0.00153717
PAS_chr1-3_0138	PAS_chr1-3_0138	NA	NA	Alpha-1;2-mannosyltransferase involved in O-and N-linked protein glycosylation	0.622868	0.00123957	1.36976	2.05311e-08	1.37811	4.02061e-08	1.348	3.04416e-10	1.39283	1.77994e-10
PAS_chr1-3_0152	PAS_chr1-3_0152	NA	NA	E set domains	-0.275814	1	-0.201932	1	-0.407251	0.46369	-0.887751	0.00103566	-0.860407	0.000468448
PAS_chr1-3_0153	TPN1	TPN1	YGL186C	Plasma membrane pyridoxine (vitamin B6) transporter; member of the purine-cytosine permease subfamily within the major facilitator superfamily; proton symporter with similarity to Fcy21p, Fcy2p, and Fcy22p	-0.0223977	1	-0.866998	3.28297e-05	-1.25349	9.70591e-07	-1.70178	1.06917e-08	-1.5088	7.5731e-08
PAS_chr1-3_0156	SLC1	SLC1	YDL052C	1-acyl-sn-glycerol-3-phosphate acyltransferase, catalyzes the acylation of lysophosphatidic acid to form phosphatidic acid, a key intermediate in lipid metabolism; enzymatic activity detected in lipid particles and microsomes	0.547536	0.000284685	0.767246	7.46726e-06	0.816241	1.14621e-06	0.970511	7.65818e-09	0.806028	6.68477e-08
PAS_chr1-3_0157	DCP1	DCP1	YOL149W	Subunit of the Dcp1p-Dcp2p decapping enzyme complex; decapping complex removes the 5' cap structure from mRNAs prior to their degradation; enhances the activity of catalytic subunit Dcp2p; regulated by DEAD box protein Dhh1p; forms cytoplasmic foci upon DNA replication stress	0.219738	1	0.280412	0.789807	0.292678	0.200765	0.702224	4.94918e-05	0.457525	0.00785621
PAS_chr1-3_0165	YHR177W	YHR177W	YHR177W	Putative protein of unknown function; overexpression causes a cell cycle delay or arrest	-0.435806	0.0363054	-0.924634	2.58596e-07	-0.997455	2.29361e-07	-1.49504	1.71157e-10	-1.21006	3.62237e-08
PAS_chr1-3_0166	PAS_chr1-3_0166	NA	NA	AP-like transcription factor; Minimal binding domain of Hap4 for binding to;Leucine zipper domain	0.646335	0.134599	0.551009	0.00127564	0.706139	0.00952365	0.479119	1.73391e-05	0.254355	1
PAS_chr1-3_0174	SCJ1	SCJ1	YMR214W	One of several homologs of bacterial chaperone DnaJ, located in the ER lumen where it cooperates with Kar2p to mediate maturation of proteins	0.128354	1	0.619127	2.82071e-05	0.686204	1.93364e-05	0.556589	0.000150074	0.827492	7.2146e-07
PAS_chr1-3_0212	PAS_chr1-3_0212	NA	NA	Lanosterol 14-alpha-demethylase	0.138744	0.9126	-0.500571	0.000248689	-0.605237	1.17757e-05	-0.92827	1.94668e-08	-0.745067	1.15722e-07
PAS_chr1-3_0215	TPO2	TPO2	YGR138C	Polyamine transporter of the major facilitator superfamily; member of the 12-spanner drug:H(+) antiporter DHA1 family; specific for spermine; localizes to the plasma membrane; transcription of TPO2 is regulated by Haa1p; TPO2 has a paralog, TPO3, that arose from the whole genome duplication	0.247225	1	0.37321	0.559753	0.421804	0.420981	0.741489	0.00103002	0.0806135	1
PAS_chr1-3_0240	FAD1	FAD1	YDL045C	Flavin adenine dinucleotide (FAD) synthetase, performs the second step in synthesis of FAD from riboflavin	-0.514772	0.00260182	-0.923691	1.70283e-07	-1.36864	1.31816e-08	-1.74726	1.96576e-11	-1.60769	4.38083e-10
PAS_chr1-3_0263	PAS_chr1-3_0263	NA	NA	Hypothetical protein_not annotated in NCBI	-0.109418	1	0.26886	1	0.365815	0.782391	0.888381	0.000263779	0.497652	0.0114273
PAS_chr1-3_0279	PAS_chr1-3_0279	NA	NA	hypothetical protein	-0.0016309	1	0.405771	0.0213478	0.639891	0.00080992	0.463279	0.00658944	0.652527	0.000194308
PAS_chr1-3_0280	PAS_chr1-3_0280	NA	NA	Rare lipoprotein A (RlpA)-like double-psi beta-barr;Barwin-like endoglucanases	0.127379	1	1.40724	3.53605e-07	1.91612	1.02737e-08	2.05323	1.13121e-09	1.85611	6.69202e-07
PAS_chr1-3_0289	UBX7	UBX7	YBR273C	UBX (ubiquitin regulatory X) domain-containing protein; interacts with Cdc48p; UBX7 has a paralog, UBX6, that arose from the whole genome duplication	0.431778	0.0236911	0.687475	2.43211e-06	0.831054	8.26763e-07	0.968541	4.71759e-09	0.688961	5.66207e-07
PAS_chr1-3_0299	RIM4	RIM4	YHL024W	Putative RNA-binding protein required for the expression of early and middle sporulation genes	-0.240262	0.525203	0.527381	0.00248027	0.708771	0.00141952	1.16405	6.54728e-07	0.341005	0.0812556
PAS_chr1-3_0307	PAS_chr1-3_0307	NA	NA	RING/U-box	-0.61393	0.0140615	-0.489312	0.0448768	-0.560502	0.00840561	-0.514515	0.00396844	-0.652906	0.000375826
PAS_chr1-4_0002	AIM29	AIM29	YKR074W	Putative protein of unknown function; epitope-tagged protein localizes to the cytoplasm; YKR074W is not an essential gene; null mutant displays elevated frequency of mitochondrial genome loss	-0.0739771	1	-0.00337296	1	-0.131673	1	-0.625454	5.56535e-05	-0.0317251	1
PAS_chr1-4_0015	RIA1	RIA1	YNL163C	Cytoplasmic GTPase/eEF2-like factor involved in ribosomal biogenesis; with Sdo1p, promotes release of Tif6p from 60S ribosomal subunits in the cytoplasm so that they can assemble with 40S subunits to generate mature ribosomes; required for quality control check of newly made large ribosomal subunits before they are released into the pool of translating ribosomes	-0.0657223	1	-0.183571	0.326762	-0.378621	0.00627826	-0.752901	7.00047e-08	-0.612783	4.06664e-06
PAS_chr1-4_0034	YJR142W	YJR142W	YJR142W	Putative protein of unknown function; GST fusion protein is a Dbf2p-Mob1p phosphorylation target in a proteome chip analysis; synthetic lethal with PH085 deletion; plays a role in restricting Ty1 transposition; nudix hydrolase family member	0.178154	1	-0.271457	0.93851	-0.390531	0.276578	-0.7527	0.00106158	-0.585296	0.00853754
PAS_chr1-4_0040	FTR1	FTR1	YER145C	High affinity iron permease; involved in the transport of iron across the plasma membrane; forms complex with Fet3p; expression is regulated by iron; protein abundance increases in response to DNA replication stress	1.68067	0.240372	2.16174	0.000100498	2.23068	0.00359545	1.90621	2.28866e-07	1.10073	0.349884
PAS_chr1-4_0042	YMR099C	YMR099C	YMR099C	Glucose-6-phosphate 1-epimerase (hexose-6-phosphate mutarotase), likely involved in carbohydrate metabolism; GFP-fusion protein localizes to both the nucleus and cytoplasm and is induced in response to the DNA-damaging agent MMS	-0.190805	0.777873	-0.447784	0.000193347	-0.749365	0.000288328	-1.40508	9.65025e-09	-1.10225	1.03507e-07
PAS_chr1-4_0046	PAS_chr1-4_0046	NA	NA	SAICAR synthase-like	-0.352649	0.160779	-0.411023	0.0585578	-0.424655	0.0745087	-0.177387	0.657433	-0.594676	0.00126439
PAS_chr1-4_0053	YLF2	YLF2	YHL014C	Protein of unknown function, has weak similarity to E. coli GTP-binding protein gtp1; the authentic, non-tagged protein is detected in highly purified mitochondria in high-throughput studies	0.0819609	1	0.131355	1	0.105977	1	1.17976	4.21304e-06	0.429437	0.0136825
PAS_chr1-4_0054	CLN3	CLN3	YAL040C	G1 cyclin involved in cell cycle progression; activates Cdc28p kinase to promote the G1 to S phase transition; plays a role in regulating transcription of the other G1 cyclins, CLN1 and CLN2; regulated by phosphorylation and proteolysis; acetly-CoA induces CLN3 transcription in response to nutrient repletion to promote cell-cycle entry.	-0.265599	0.889572	-0.311973	0.336675	-0.396684	0.0743971	-0.673075	0.000622224	-0.390646	0.0284042
PAS_chr1-4_0064	HFD1	HFD1	YMR110C	Hexadecenal dehydrogenase; involved in the conversion of sphingosine 1-phosphate breakdown product hexadecenal to hexadecenoic acid; located in the mitochondrial outer membrane and also in lipid particles; has similarity to ALDH3A2, a human fatty aldehyde dehydrogenase (FALDH) mutated in Sjogren-Larsson syndrome, a neurocutaneous disorder	0.802103	0.00222919	0.756646	0.00581587	0.960511	0.000133525	1.32075	2.65937e-06	0.699508	0.000153946
PAS_chr1-4_0082	YBR056W	YBR056W	YBR056W	Putative glycoside hydrolase of the mitochondrial intermembrane space	-0.211346	0.576815	0.325433	0.0480499	0.693768	1.08116e-05	0.90434	2.0788e-07	0.630118	2.26945e-05
PAS_chr1-4_0102	PAS_chr1-4_0102	NA	NA	Myb-like DNA-binding protein	-0.333681	0.449452	-0.406224	0.0404413	-0.470761	0.00608038	-0.584737	0.000166176	-0.50597	0.000334885
PAS_chr1-4_0109	NFU1-1	NFU1	YKL040C	Protein involved in iron metabolism in mitochondria; similar to NifU, which is a protein required for the maturation of the Fe/S clusters of nitrogenase in nitrogen-fixing bacteria	-0.230126	0.692648	-0.582424	0.00219807	-0.70791	0.000493665	-0.779057	0.000220327	-0.785861	9.41751e-05
PAS_chr1-4_0111	PAS_chr1-4_0111	NA	NA	hypothetical protein	0.0123582	1	-0.0337078	1	0.11739	1	1.15245	2.04091e-09	0.18145	0.250826
PAS_chr1-4_0133	PEX6	PEX6	YNL329C	AAA-peroxin that heterodimerizes with AAA-peroxin Pex1p and participates in the recycling of peroxisomal signal receptor Pex5p from the peroxisomal membrane to the cystosol	-0.232566	1	-0.735817	1.20971e-05	-1.02757	4.22042e-06	-1.69571	1.73426e-10	-1.44676	1.36698e-08
PAS_chr1-4_0141	THI21	THI21	YPL258C	Hydroxymethylpyrimidine (HMP) and HMP-phosphate kinase; involved in thiamine biosynthesis; member of a gene family with THI20 and THI22; functionally redundant with Thi20p	0.106794	1	-0.368439	0.0221417	-0.640786	0.000359408	-0.669907	3.35698e-05	-0.804891	4.09868e-06
PAS_chr1-4_0153	LYS2	LYS2	YBR115C	Alpha aminoadipate reductase, catalyzes the reduction of alpha-aminoadipate to alpha-aminoadipate 6-semialdehyde, which is the fifth step in biosynthesis of lysine; activation requires posttranslational phosphopantetheinylation by Lys5p	0.119086	1	-0.37678	0.00192916	-0.551935	4.55429e-05	-0.737055	1.22172e-07	-0.636154	1.03171e-06
PAS_chr1-4_0163	PAS_chr1-4_0163	NA	NA	GroES-like; Chaperonin 10 Kd subunit	0.615589	0.00080512	0.156646	1	0.0419256	1	0.111013	1	0.113231	1
PAS_chr1-4_0167	PUN1	PUN1	YLR414C	Plasma membrane protein with a role in cell wall integrity; co-localizes with Sur7p in punctate membrane patches; null mutant displays decreased thermotolerance; transcription induced upon cell wall damage and metal ion stress	0.416184	0.120635	1.3347	1.25183e-07	1.38057	1.70727e-05	0.851358	2.49774e-05	1.1499	5.45291e-06
PAS_chr1-4_0170	PAS_chr1-4_0170	NA	NA	Protein of unknown function (DUF498/DUF598);MTH938-like	0.192361	1	0.285864	0.259968	0.306713	0.136257	0.669966	2.5859e-05	0.540199	4.13194e-05
PAS_chr1-4_0178	RCR1	RCR1	YBR005W	Protein of the ER membrane involved in cell wall chitin deposition; may function in the endosomal-vacuolar trafficking pathway, helping determine whether plasma membrane proteins are degraded or routed to the plasma membrane; RCR1 has a paralog, RCR2, that arose from the whole genome duplication	0.189492	1	0.45583	0.00145188	0.566984	0.000192778	0.55854	1.56655e-05	0.761347	2.9666e-07
PAS_chr1-4_0188	YHB1	YHB1	YGR234W	Nitric oxide oxidoreductase; flavohemoglobin involved in nitric oxide detoxification; plays a role in the oxidative and nitrosative stress responses; protein increases in abundance and relocalizes from nucleus to cytoplasmic foci upon DNA replication stress	0.606484	2.3096e-05	0.208486	0.0851774	0.176596	0.809657	0.753845	1.21817e-06	0.136133	0.434943
PAS_chr1-4_0194	TPO1	TPO1	YLL028W	Polyamine transporter of the major facilitator superfamily; member of the 12-spanner drug:H(+) antiporter DHA1 family; recognizes spermine, putrescine, and spermidine; catalyzes uptake of polyamines at alkaline pH and excretion at acidic pH; phosphorylation enhances activity and sorting to the plasma membrane	0.816715	1.67818e-05	0.56683	0.00050408	0.720325	2.97305e-06	0.852149	3.85099e-08	0.757701	4.87848e-07
PAS_chr1-4_0198	PAN6	PAN6	YIL145C	Pantothenate synthase, also known as pantoate-beta-alanine ligase, required for pantothenic acid biosynthesis, deletion causes pantothenic acid auxotrophy, homologous to E. coli panC	0.0485645	1	-0.410963	0.408502	-0.565414	0.147425	-0.822474	0.00452651	-0.618422	0.0315532
PAS_chr1-4_0206	LPX1	LPX1	YOR084W	Oleic acid-inducible, peroxisomal matrix localized lipase; transcriptionally activated by Yrm1p along with genes involved in multidrug resistance; peroxisomal import is dependent on the PTS1 receptor, Pex5p and on self-interaction	1.1637	2.43928e-07	1.00298	4.49994e-05	1.10158	5.55495e-06	1.3212	7.61208e-09	0.8049	2.83337e-06
PAS_chr1-4_0214	PAS_chr1-4_0214	NA	NA	Hypothetical protein_not annotated in NCBI	-0.647304	0.000249883	-0.310313	0.160226	-0.29812	0.138705	0.24101	0.139629	-0.394317	0.0361797
PAS_chr1-4_0226	PAS_chr1-4_0226	NA	NA	hypothetical protein	0.16639	1	2.45357	8.44449e-07	1.80011	9.52733e-05	3.09596	4.30783e-09	2.15353	7.91955e-06
PAS_chr1-4_0241	RCF2	RCF2	YNR018W	Cytochrome c oxidase subunit; has a role in assembly of respiratory supercomplexes; similar to Rcf1p, and either Rcf1p or Rcf2p is required for late-stage assembly of the Cox12p and Cox13p subunits and for cytochrome c oxidase activity; associates with the cytochrome c oxidase - cytochrome bc1 supercomplex; null mutant accumulates reactive oxygen species; member of the conserved hypoxia induced g…	0.624075	0.00434359	0.315725	0.000989057	0.399128	0.000723399	0.346718	0.00026808	0.488046	4.34022e-05
PAS_chr1-4_0249	ACC1	ACC1	YNR016C	Acetyl-CoA carboxylase, biotin containing enzyme; catalyzes carboxylation of cytosolic acetyl-CoA to form malonyl-CoA and regulates histone acetylation by regulating the availablity of acetyl-CoA; required for de novo biosynthesis of long-chain fatty acids; ACC1 has a paralog, HFA1, that arose from the whole genome duplication	0.452602	0.0371639	1.06899	1.94851e-08	1.16565	2.18413e-07	0.978803	2.37201e-09	1.16221	1.70473e-10
PAS_chr1-4_0251	RRT12	RRT12	YCR045C	Probable subtilisin-family protease with a role in formation of the dityrosine layer of spore walls; localizes to the spore wall and also the nuclear envelope and ER region in mature spores	0.140936	1	0.244439	0.586759	0.257848	0.206494	0.922865	3.22393e-06	0.398488	0.000511853
PAS_chr1-4_0256	YNR062C	YNR062C	YNR062C	Putative membrane protein of unknown function	-0.190108	0.868888	-0.116968	0.936092	-0.0835067	1	0.650477	3.70534e-06	0.202863	0.151828
PAS_chr1-4_0290	PAS_chr1-4_0290	NA	NA	Fungal Zn(2)-Cys(6) binuclear cluster domain;Zn2/Cys6 DNA-binding domain	-0.211292	0.979676	-0.139272	1	-0.378179	0.0261264	-0.963159	8.14307e-07	-0.67742	7.96903e-05
PAS_chr1-4_0292	PGK1	PGK1	YCR012W	3-phosphoglycerate kinase, catalyzes transfer of high-energy phosphoryl groups from the acyl phosphate of 1,3-bisphosphoglycerate to ADP to produce ATP; key enzyme in glycolysis and gluconeogenesis	0.209223	1	0.0062694	1	0.191286	1	0.698914	0.00100284	0.201083	1
PAS_chr1-4_0295	FAS2	FAS2	YPL231W	Alpha subunit of fatty acid synthetase, which catalyzes the synthesis of long-chain saturated fatty acids; contains the acyl-carrier protein domain and beta-ketoacyl reductase, beta-ketoacyl synthase and self-pantetheinylation activities	0.660553	0.0583125	1.43747	5.97963e-05	1.41679	6.78022e-05	1.38664	1.30451e-05	1.38528	9.79326e-06
PAS_chr1-4_0296	STB3	STB3	YDR169C	Ribosomal RNA processing element (RRPE)-binding protein; involved in the glucose-induced transition from quiescence to growth; restricted to nucleus in quiescent cells, released into cytoplasm after glucose repletion; binds Sin3p; relative distribution to the nucleus increases upon DNA replication stress	-0.109981	1	-0.445121	0.00128975	-0.439663	0.00178078	-0.746122	4.88042e-06	-0.6005	3.91831e-05
PAS_chr1-4_0314	ERG20	ERG20	YJL167W	Farnesyl pyrophosphate synthetase, has both dimethylallyltranstransferase and geranyltranstransferase activities; catalyzes the formation of C15 farnesyl pyrophosphate units for isoprenoid and sterol biosynthesis	0.288108	0.156197	-0.652693	4.97019e-06	-0.896908	1.31588e-06	-0.904276	1.02167e-08	-0.936412	6.95022e-08
PAS_chr1-4_0330	PAS_chr1-4_0330	NA	NA	hypothetical protein	-0.733532	0.0157965	-0.172652	1	-0.308788	0.465502	-0.234687	0.543365	-0.2159	0.647241
PAS_chr1-4_0338	ICL1	ICL1	YER065C	Isocitrate lyase, catalyzes the formation of succinate and glyoxylate from isocitrate, a key reaction of the glyoxylate cycle; expression of ICL1 is induced by growth on ethanol and repressed by growth on glucose	0.717185	0.0330086	0.0136726	1	0.11477	1	0.477577	0.00990771	0.258046	0.640707
PAS_chr1-4_0349	PEX8	PEX8	YGR077C	Intraperoxisomal organizer of the peroxisomal import machinery; organizes the formation of the importomer complex, bridging the docking complex with the RING finger complex; tightly associated with the lumenal face of the peroxisomal membrane; essential for peroxisome biogenesis; binds PTS1-signal receptor Pex5p, and PTS2-signal receptor Pex7p	-0.220152	0.908485	-0.675335	1.99323e-05	-0.901625	4.56309e-06	-1.3691	7.65053e-09	-1.21667	4.06482e-08
PAS_chr1-4_0361	PpAFT1	NA	NA	PpAFT1 has Aft1/2 DNA binding domain, does not activate iron-regulated genes like the homolog in S. cerevisiae, but seems to regulate genes of carbohydrate metabolism; experimentally verified	-0.333876	0.655633	-1.7874	3.90325e-07	-2.1869	8.37738e-08	-2.625	7.61992e-10	-2.12228	1.69306e-08
PAS_chr1-4_0378	PAS_chr1-4_0378	NA	NA	hypothetical protein	-1.37068	0.0272946	-1.62403	0.00102598	-1.79534	0.000493193	-1.68517	0.000340305	-1.70726	0.000219894
PAS_chr1-4_0392	SNO1	SNO1	YMR095C	Protein of unconfirmed function, involved in pyridoxine metabolism; expression is induced during stationary phase; forms a putative glutamine amidotransferase complex with Snz1p, with Sno1p serving as the glutaminase	-0.105812	1	-0.468246	0.000287902	-0.54463	0.00128342	-0.802251	6.63877e-07	-0.500188	0.000355792
PAS_chr1-4_0393	SNZ3	SNZ3	YFL059W	Member of a stationary phase-induced gene family; transcription of SNZ2 is induced prior to diauxic shift, and also in the absence of thiamin in a Thi2p-dependent manner; forms a coregulated gene pair with SNO3	-0.275426	0.850473	-0.472833	0.0216182	-0.742083	0.00031672	-0.947931	7.77446e-06	-0.938363	5.96389e-06
PAS_chr1-4_0394	MEP2	MEP2	YNL142W	Ammonium permease involved in regulation of pseudohyphal growth; belongs to a ubiquitous family of cytoplasmic membrane proteins that transport only ammonium (NH4+); expression is under the nitrogen catabolite repression regulation	-1.22719	0.000228014	-0.461218	0.364584	-0.980833	1.02768e-05	0.509576	0.00892682	-1.94831	3.64281e-08
PAS_chr1-4_0395	FEP1	NA	NA	iron responsive transcription factor, a GATA type TF regulates the high affinity iron up (Pichia pastoris)	-0.470681	0.626724	-0.814805	0.00015906	-0.824325	0.000899853	-0.969188	7.8599e-06	-0.710543	0.0100218
PAS_chr1-4_0409	MNN4-1	MNN4	YKL201C	Putative positive regulator of mannosylphosphate transferase Mnn6p; involved in mannosylphosphorylation of N-linked oligosaccharides; expression increases in late-logarithmic and stationary growth phases; MNN4 has a paralog, YJR061W, that arose from the whole genome duplication	-0.358489	0.00703734	-0.294548	0.00209956	-0.334258	0.0156213	-0.665419	2.20757e-07	-0.47573	2.03634e-05
PAS_chr1-4_0410	YJR061W	YJR061W	YJR061W	Putative protein of unknown function; non-essential gene; transcription repressed by Rm101p; YJR061W has a paralog, MNN4, that arose from the whole genome duplication	-0.061929	1	0.942647	4.70372e-06	1.13053	1.59616e-06	0.824056	1.84052e-06	0.782929	7.98763e-06
PAS_chr1-4_0421	LYS20	LYS20	YDL182W	Homocitrate synthase isozyme; catalyzes the condensation of acetyl-CoA and alpha-ketoglutarate to form homocitrate, which is the first step in the lysine biosynthesis pathway; LYS20 has a paralog, LYS21, that arose from the whole genome duplication	-0.0849222	1	-0.611005	0.00289932	-0.76648	0.000524796	-1.14695	6.18656e-08	-1.1123	1.04369e-06
PAS_chr1-4_0428	BFR1	BFR1	YOR198C	Component of mRNP complexes associated with polyribosomes; implicated in secretion and nuclear segregation; multicopy suppressor of BFA (Brefeldin A) sensitivity	0.140376	1	0.429076	0.00252832	0.45774	0.00461629	0.492026	0.00025687	0.725827	7.53647e-06
PAS_chr1-4_0431	FLR1	FLR1	YBR008C	Plasma membrane transporter of the major facilitator superfamily; member of the 12-spanner drug:H(+) antiporter DHA1 family; involved in efflux of fluconazole, diazaborine, benomyl, methotrexate, and other drugs; expression induced in cells treated with the mycotoxin patulin; relocalizes from nucleus to plasma membrane upon DNA replication stress	-0.273847	0.573706	0.183439	0.963291	0.12812	1	2.33699	1.02378e-10	-0.0495495	1
PAS_chr1-4_0436	PAS_chr1-4_0436	NA	NA	Zinc-binding dehydrogenase; GroES-like	0.195367	1	0.532897	0.00682423	0.473921	0.00898579	0.724355	1.02413e-05	0.55491	0.000811098
PAS_chr1-4_0440	PAS_chr1-4_0440	NA	NA	B-type cyclin involved in cell cycle progression	-0.165215	1	-0.0551687	1	-0.144342	1	-0.616632	0.00103523	-0.534739	0.00212319
PAS_chr1-4_0449	PAS_chr1-4_0449	NA	NA	hypothetical protein	-0.431683	0.000928871	-0.862183	2.42402e-07	-1.13474	1.02111e-06	-1.05521	5.52314e-09	-1.16589	1.21509e-09
PAS_chr1-4_0459	PAS_chr1-4_0459	NA	NA	Malate synthase, enzyme of the glyoxylate cycle, involved in utilization of non-fermentable carbon sources; expression is subject to carbon catabolite repression; localizes in peroxisomes during growth in oleic acid medium	-0.0593518	1	-0.575061	2.82077e-05	-0.986334	7.8334e-07	-1.46283	1.0934e-10	-1.17493	5.44726e-09
PAS_chr1-4_0476	SMI1-2	SMI1	YGR229C	Protein involved in the regulation of cell wall synthesis; proposed to be involved in coordinating cell cycle progression with cell wall integrity	0.200526	0.640788	0.52503	0.0511503	0.635297	0.00372894	0.237241	0.551024	0.634581	0.00114506
PAS_chr1-4_0479	TAT2	TAT2	YOL020W	High affinity tryptophan and tyrosine permease, overexpression confers FK506 and FTY720 resistance	0.030777	1	0.934926	0.000970953	1.14172	2.97852e-08	1.8803	7.17337e-11	1.51097	7.11527e-09
PAS_chr1-4_0481	PAS_chr1-4_0481	NA	NA	hypothetical protein	-0.70679	0.0112113	-1.31623	2.35946e-06	-1.3075	9.18516e-06	-0.244797	0.146455	-1.1821	2.92135e-06
PAS_chr1-4_0489	CYS3	CYS3	YAL012W	Cystathionine gamma-lyase, catalyzes one of the two reactions involved in the transsulfuration pathway that yields cysteine from homocysteine with the intermediary formation of cystathionine; protein abundance increases in response to DNA replication stress	0.151861	1	0.0754926	1	0.19082	1	0.62446	0.00406013	0.305792	0.338337
PAS_chr1-4_0499	PAS_chr1-4_0499	NA	NA	Putative integral membrane protein conserved region	-0.0836421	1	-0.0996279	1	-0.193897	1	-0.623685	1.04819e-05	-0.435606	0.00110122
PAS_chr1-4_0511	STE23	STE23	YLR389C	Metalloprotease involved, with homolog Axl1p, in N-terminal processing of pro-a-factor to the mature form; expressed in both haploids and diploids; member of the insulin-degrading enzyme family	0.0285075	1	-0.492802	3.16906e-05	-0.537063	2.51329e-05	-0.627377	6.83089e-08	-0.424416	1.14007e-05
PAS_chr1-4_0516	PAS_chr1-4_0516	NA	NA	Putative transcription factor; multicopy suppressor of mutations that cause low activity of the cAMP/protein kinase A pathway; highly similar to Sut1p	-0.1175	1	-0.483287	0.00867748	-0.827271	1.84478e-05	-1.35471	6.73989e-08	-0.899067	9.31296e-06
PAS_chr1-4_0526	MIG1-2	MIG1	YGL035C	Transcription factor involved in glucose repression; sequence specific DNA binding protein containing two Cys2His2 zinc finger motifs; regulated by the SNF1 kinase and the GLC7 phosphatase; regulates filamentous growth along with Mig2p in response to glucose depletion	0.443608	0.0906351	0.751511	4.18559e-06	0.889337	1.44937e-06	1.08625	1.4736e-08	0.916489	2.48698e-07
PAS_chr1-4_0531	PEX11C	NA	NA	Peroxisomal biogenesis factor 11 (PEX11C Ogataea polymorpha), experimentally verified in O. polymorpha	-0.18276	0.770775	-1.07992	2.93741e-07	-1.72837	4.50383e-09	-2.00823	1.05899e-10	-2.32206	1.01918e-10
PAS_chr1-4_0538	POX1	POX1	YGL205W	Fatty-acyl coenzyme A oxidase, involved in the fatty acid beta-oxidation pathway; localized to the peroxisomal matrix	1.19431	4.31207e-06	0.973921	4.50289e-05	1.05086	0.000211641	0.685357	2.77241e-05	0.630581	6.14319e-05
PAS_chr1-4_0547	PMP20	NA	NA	Peroxiredoxin; peroxisomal membrane associated protein 20 (PMP20 Candida boidinii), experimentally verified in C. boidinii	-0.474132	0.362725	-0.914891	0.000667613	-1.4637	1.63665e-05	-2.11214	2.64697e-08	-1.99815	7.87077e-08
PAS_chr1-4_0548	YSP3	YSP3	YOR003W	Putative precursor to the subtilisin-like protease III; YSP3 has a paralog, PRB1, that arose from the whole genome duplication	-0.146413	1	-0.599771	8.11584e-05	-0.995299	2.44677e-06	-1.58537	7.00184e-10	-1.53122	7.54725e-09
PAS_chr1-4_0553	YBR096W	YBR096W	YBR096W	Putative protein of unknown function; green fluorescent protein (GFP)-fusion protein localizes to the ER	1.95086	3.65523e-10	2.13767	1.67013e-10	2.11188	1.32589e-10	2.23696	1.87446e-12	1.8469	2.03027e-11
PAS_chr1-4_0554	PAS_chr1-4_0554	NA	NA	hypothetical protein	0.446465	0.037732	0.612518	0.000203103	0.633196	0.000244033	0.717602	0.00338871	0.582282	0.000127805
PAS_chr1-4_0570	PpHXT1	HXT1	YHR094C	P. pastoris low affinity glucose transporter of the major facilitator superfamily, PpHXT1	0.942118	0.0217272	0.88684	0.000388025	1.07324	0.000103629	1.40375	1.5332e-06	0.577485	0.00300531
PAS_chr1-4_0581	PAS_chr1-4_0581	NA	NA	hypothetical protein	-1.15313	0.0137782	1.18574	0.00628694	0.242853	1	-1.59545	0.000348457	0.55226	0.477614
PAS_chr1-4_0582	PAS_chr1-4_0582	NA	NA	hypothetical protein	-1.29242	0.102287	1.91057	0.00133299	0.713535	0.858494	-1.28151	0.0443918	1.15123	0.0507502
PAS_chr1-4_0584	FLO5-1	FLO5	YHR211W	Lectin-like cell wall protein (flocculin) involved in flocculation; binds mannose chains on the surface of other cells, confers floc-forming ability that is chymotrypsin resistant but heat labile; FLO5 has a paralog, FLO1, that arose from a segmental duplication	-1.60768	0.0139873	1.29118	0.0214351	0.137566	1	-2.05494	0.000435348	0.427057	1
PAS_chr1-4_0612	PAS_chr1-4_0612	NA	NA	Bacterial low temperature requirement A protein	-0.28438	1	0.172974	1	0.594781	0.0523706	0.592566	0.0217394	0.721615	0.00938364
PAS_chr1-4_0621	YIL166C-3	YIL166C	YIL166C	Putative protein with similarity to the allantoate permease (Dal5p) subfamily of the major facilitator superfamily; mRNA expression is elevated by sulfur limitation; YIL166C is a non-essential gene	0.152789	1	0.195512	1	0.602697	0.00535718	1.76614	1.71209e-08	0.777454	6.94117e-05
PAS_chr1-4_0625	PAS_chr1-4_0625	NA	NA	Uncharacterised protein family (UPF0183)	-0.226994	0.43875	0.331964	0.00572486	0.391671	0.00658212	0.592844	1.01959e-05	0.368843	0.00150379
PAS_chr1-4_0636	PAS_chr1-4_0636	NA	NA	Major facilitator superfamily	0.105338	1	0.392045	0.0163538	0.489943	0.0124729	0.902781	9.49593e-06	0.291129	0.0397283
PAS_chr1-4_0641	AIP1	AIP1	YMR092C	Actin cortical patch component; interacts with the actin depolymerizing factor cofilin; required to restrict cofilin localization to cortical patches; contains WD repeats; protein increases in abundance and relocalizes from cytoplasm to plasma membrane upon DNA replication stress	0.0661524	1	0.312923	0.0620203	0.389743	0.00897963	0.638196	4.59279e-05	0.454921	0.000975537
PAS_chr1-4_0652	PAS_chr1-4_0652	NA	NA	Fungal specific transcription factor domain;Zn2/Cys6 DNA-binding domain	0.310234	0.575816	0.59736	0.000126207	0.611787	0.00066279	0.699012	6.30203e-07	0.3629	0.0973547
PAS_chr1-4_0659	AHP1	AHP1	YLR109W	Thiol-specific peroxiredoxin, reduces hydroperoxides to protect against oxidative damage; function in vivo requires covalent conjugation to Urm1p	0.0925422	1	0.96197	3.02736e-06	0.714493	0.000154321	1.9974	3.76995e-11	0.755376	2.08314e-05
PAS_chr1-4_0660	YKR018C	YKR018C	YKR018C	Protein of unknown function; green fluorescent protein (GFP)-fusion protein localizes to the cytoplasm and nucleus; protein abundance increases in response to DNA replication stress; YKR018C has a paralog, IML2, that arose from the whole genome duplication	0.100148	1	0.192991	0.59136	0.416784	0.0108657	0.586708	0.00125058	0.546077	0.00422308
PAS_chr1-4_0663	ECI1	ECI1	YLR284C	Peroxisomal delta3,delta2-enoyl-CoA isomerase; hexameric protein that converts 3-hexenoyl-CoA to trans-2-hexenoyl-CoA, essential for the beta-oxidation of unsaturated fatty acids, oleate-induced; ECI1 has a paralog, DCI1, that arose from the whole genome duplication	0.727258	3.30963e-05	0.682666	9.00401e-05	0.620703	0.00732603	0.0978397	1	0.337469	0.0215879
PAS_chr1-4_0668	PAS_chr1-4_0668	NA	NA	GTP cyclohydrolase N terminal;RibA-like	0.0822149	1	0.813061	1.31596e-06	0.763841	2.40474e-06	1.03313	2.17889e-08	0.807071	1.1419e-06
PAS_chr1-4_0675	AIM17	AIM17	YHL021C	Putative protein of unknown function; the authentic, non-tagged protein is detected in highly purified mitochondria in high-throughput studies; null mutant displays reduced frequency of mitochondrial genome loss	0.264214	0.392835	0.378697	0.0146774	0.30599	0.0791823	0.644475	6.55172e-05	0.0395067	1
PAS_chr1-4_0681	PAS_chr1-4_0681	NA	NA	Luciferase-like monooxygenase	0.438256	0.0743273	1.44381	2.78379e-07	1.26917	1.92006e-07	0.913313	3.90264e-08	1.17795	2.94038e-06
PAS_chr1-4_0690	PAS_chr1-4_0690	NA	NA	hypothetical protein	-0.214546	0.12575	-0.420236	0.000504029	-0.509259	0.000204156	-0.591181	1.98583e-05	-0.481967	0.00029262
PAS_chr1-4_0699	PAS_chr1-4_0699	NA	NA	alpha/beta hydrolase fold;alpha/beta-Hydrolases	-0.444561	0.0384265	-0.771839	0.000203504	-1.29405	2.1909e-06	-1.81996	1.69036e-09	-1.72131	1.57819e-08
PAS_chr1-4_0702	PEX10	PEX10	YDR265W	Peroxisomal membrane E3 ubiquitin ligase, required for for Ubc4p-dependent Pex5p ubiquitination and peroxisomal matrix protein import; contains zinc-binding RING domain; mutations in human homolog cause various peroxisomal disorders	0.0399325	1	-0.675924	0.000210032	-0.959558	2.57603e-06	-1.49223	1.14585e-08	-1.23214	9.6919e-08
PAS_chr2-1_0005	PAS_chr2-1_0005	NA	NA	hypothetical protein	-0.424125	0.0222758	0.877808	0.00100533	-0.140388	1	-0.278859	0.0627045	-0.0188223	1
PAS_chr2-1_0006	PAS_chr2-1_0006	NA	NA	Major facilitator superfamily, Quinate permease (Quinate transporter) - similar to S. stipitis	-1.64453	0.0067121	1.04045	0.093387	-0.435883	1	-1.31358	0.00602621	-0.153493	1
PAS_chr2-1_0007	PAS_chr2-1_0007	NA	NA	hypothetical protein	-0.239879	1	1.05694	6.75079e-05	0.552959	0.0291853	0.900239	2.59018e-05	1.02021	0.000138207
PAS_chr2-1_0008	MXR2-1	MXR2	YCL033C	Methionine-R-sulfoxide reductase, involved in the response to oxidative stress; protects iron-sulfur clusters from oxidative inactivation along with MXR1; involved in the regulation of lifespan	0.043062	1	0.885694	2.68851e-06	0.890066	3.99692e-06	1.33198	5.37036e-09	1.03578	9.48314e-08
PAS_chr2-1_0009	PAS_chr2-1_0009	NA	NA	hypothetical protein	-0.113717	1	0.963055	7.34093e-06	0.643866	0.00033895	0.536158	0.000779269	0.773238	6.3061e-06
PAS_chr2-1_0012	SIT1-2	SIT1	YEL065W	Ferrioxamine B transporter, member of the ARN family of transporters that specifically recognize siderophore-iron chelates; transcription is induced in S. cerevisiae during iron deprivation and diauxic shift; potentially phosphorylated by Cdc28p	0.389727	0.209925	0.90314	1.70278e-06	0.707578	1.05401e-05	2.19436	5.6128e-08	0.614877	3.59713e-05
PAS_chr2-1_0015	YLR156C-A	YLR156C-A	YLR156C-A	Putative protein of unknown function; identified by fungal homology comparisons and RT-PCR; partially overlaps RND5-3; YLR156C-A has a paralog, YLR159C-A, that arose from a segmental duplication	0.208403	1	-0.0132352	1	-0.363716	1	-0.838069	3.45892e-05	-0.616711	0.00136279
PAS_chr2-1_0027	YPL191C	YPL191C	YPL191C	Putative protein of unknown function; diploid deletion strain exhibits high budding index; green fluorescent protein (GFP)-fusion protein localizes to the cytoplasm; YPL191C has a paralog, YGL082W, that arose from the whole genome duplication	0.0917502	1	0.48804	0.00028387	0.731623	1.99092e-05	0.555591	8.75295e-06	0.594379	2.56803e-05
PAS_chr2-1_0032	YLR126C	YLR126C	YLR126C	Putative glutamine amidotransferase; has Aft1p-binding motif in the promoter; may be involved in copper and iron homeostasis; YLR126C is not an essential protein; relocalizes from nucleus to cytoplasmic foci upon DNA replication stress	0.139237	1	1.00952	7.12121e-06	1.03959	3.83967e-06	1.13862	1.6721e-07	1.29052	1.76846e-06
PAS_chr2-1_0035	PAS_chr2-1_0035	NA	NA	hypothetical protein	-0.173453	1	-0.0185212	1	0.0220445	1	0.788578	8.48098e-05	0.145194	0.769859
PAS_chr2-1_0037	NIT1	NIT1	YIL164C	Nitrilase, member of the nitrilase branch of the nitrilase superfamily; in closely related species and other S. cerevisiae strain backgrounds YIL164C and adjacent ORF, YIL165C, likely constitute a single ORF encoding a nitrilase gene	1.04273	0.00304524	0.309997	0.0143129	0.218073	1	0.0122646	1	-0.144782	1
PAS_chr2-1_0042	FES1	FES1	YBR101C	Hsp70 (Ssa1p) nucleotide exchange factor; cytosolic homolog of Sil1p, which is the nucleotide exchange factor for BiP (Kar2p) in the endoplasmic reticulum; protein abundance increases in response to DNA replication stress	0.753333	0.00136316	-0.125618	0.79805	-0.0412774	1	0.153764	0.77114	0.0999582	1
PAS_chr2-1_0048	FRE6	FRE6	YLL051C	Putative ferric reductase with similarity to Fre2p; expression induced by low iron levels	0.915441	0.308297	0.959863	0.000243635	1.20009	0.00922233	1.10972	1.08744e-07	0.498002	1
PAS_chr2-1_0050	STE6-3	STE6	YKL209C	Plasma membrane ATP-binding cassette (ABC) transporter required for the export of a-factor, catalyzes ATP hydrolysis coupled to a-factor transport; contains 12 transmembrane domains and two ATP binding domains; expressed only in MATa cells	-0.184535	1	-0.12876	1	-0.0578086	1	-0.492127	0.00885553	-0.887871	0.000273782
PAS_chr2-1_0053	PAS_chr2-1_0053	NA	NA	hypothetical protein	0.081327	1	0.462843	0.00297889	0.668991	0.000355952	0.878721	0.000595627	0.175601	0.408833
PAS_chr2-1_0055	DUR3-1	DUR3	YHL016C	Plasma membrane transporter for both urea and polyamines, expression is highly sensitive to nitrogen catabolite repression and induced by allophanate, the last intermediate of the allantoin degradative pathway	-0.335257	0.148613	-0.293307	0.0367104	-0.96187	0.000129898	-0.435679	0.000265843	-0.709853	4.20477e-06
PAS_chr2-1_0072	OLE1-1	OLE1	YGL055W	Delta(9) fatty acid desaturase, required for monounsaturated fatty acid synthesis and for normal distribution of mitochondria	0.3117	0.0662948	0.988498	6.01625e-09	1.20442	2.22078e-08	1.04407	2.1949e-09	1.24422	1.22969e-09
PAS_chr2-1_0073	RIM21	RIM21	YNL294C	pH sensor molecule, component of the RIM101 pathway; has a role in cell wall construction and alkaline pH response; is glycosylated and phosphorylated; interacts with Dfg16p and Rim9p to form a pH-sensing complex; localization to the plasma membrane is dependent on Dfg16p and Rim9p; has similarity to A. nidulans PalH	-0.152887	0.881932	-0.200894	0.446779	-0.345356	0.0136165	-0.748377	3.58916e-05	-0.226489	0.171309
PAS_chr2-1_0078	GPR1	GPR1	YDL035C	Plasma membrane G protein coupled receptor (GPCR) that interacts with the heterotrimeric G protein alpha subunit, Gpa2p, and with Plc1p; sensor that integrates nutritional signals with the modulation of cell fate via PKA and cAMP synthesis	-0.149971	1	-0.378813	0.11209	-0.346601	0.284284	-0.591285	0.000112698	-0.588028	0.00116051
PAS_chr2-1_0088	DUR8	NA	NA	Urea transport protein (DUR8 Scheffersomyces stipitis), not experimentally verified	-0.181377	0.660458	-0.81472	1.20896e-05	-1.06116	2.99208e-07	-1.34358	2.39666e-08	-1.40137	3.15867e-09
PAS_chr2-1_0110	FBP26	FBP26	YJL155C	Fructose-2,6-bisphosphatase, required for glucose metabolism; protein abundance increases in response to DNA replication stress	-0.00374024	1	-0.302609	0.0102283	-0.425178	0.00460142	-0.682905	1.22164e-06	-0.488823	0.000116906
PAS_chr2-1_0115	CCP1-2	CCP1	YKR066C	Mitochondrial cytochrome-c peroxidase; degrades reactive oxygen species in mitochondria, involved in the response to oxidative stress	0.0564455	1	0.451702	0.012064	0.841986	2.50685e-05	0.202354	1	0.758408	0.000215433
PAS_chr2-1_0140	KAR2	KAR2	YJL034W	ATPase involved in protein import into the ER, also acts as a chaperone to mediate protein folding in the ER and may play a role in ER export of soluble proteins; regulates the unfolded protein response via interaction with Ire1p	0.115985	1	0.552777	2.7507e-06	0.650766	5.15791e-06	0.404076	3.02864e-05	0.756737	8.08444e-08
PAS_chr2-1_0173	GPH1	GPH1	YPR160W	Non-essential glycogen phosphorylase required for the mobilization of glycogen, activity is regulated by cyclic AMP-mediated phosphorylation, expression is regulated by stress-response elements and by the HOG MAP kinase pathway	-0.0130955	1	0.426878	0.00159706	0.352388	0.0037928	0.58126	5.41347e-06	0.405452	0.000397934
PAS_chr2-1_0185	RPM2	RPM2	YML091C	Protein subunit of mitochondrial RNase P, has roles in nuclear transcription, cytoplasmic and mitochondrial RNA processing, and mitochondrial translation; distributed to mitochondria, cytoplasmic processing bodies, and the nucleus	0.201084	0.487262	0.275233	0.00916553	0.371344	0.00119023	0.66145	4.96276e-07	0.379623	0.000418626
PAS_chr2-1_0189	PET18	PET18	YCR020C	Protein of unknown function, has weak similarity to proteins involved in thiamin metabolism; expression is induced in the absence of thiamin	0.391218	0.200835	-0.300626	0.1056	-0.698715	1.53367e-05	-0.666969	3.43164e-06	-0.597552	3.09231e-05
PAS_chr2-1_0192	MSC1	MSC1	YML128C	Protein of unknown function; mutant is defective in directing meiotic recombination events to homologous chromatids; the authentic, non-tagged protein is detected in highly purified mitochondria and is phosphorylated	-1.1849	0.0041304	-0.16372	1	-0.556076	0.369964	-0.495768	0.0766178	-0.345741	0.765152
PAS_chr2-1_0203	PTP2	PTP2	YOR208W	Phosphotyrosine-specific protein phosphatase involved in the inactivation of mitogen-activated protein kinase (MAPK) during osmolarity sensing; dephosporylates Hog1p MAPK and regulates its localization; localized to the nucleus	-0.272764	1	1.36304	6.17065e-05	1.11334	0.000725925	0.551103	0.0636787	1.28603	4.21274e-05
PAS_chr2-1_0210	PAS_chr2-1_0210	NA	NA	hypothetical protein	0.136684	1	0.994072	4.98893e-06	1.00675	1.78315e-05	0.604415	0.000117145	0.943632	3.27187e-06
PAS_chr2-1_0242	PAS_chr2-1_0242	NA	NA	alpha/beta-Hydrolases; Alpha/beta hydrolase family	0.118157	1	0.725187	0.000433006	0.770642	8.54447e-05	0.882443	1.23576e-05	0.60504	0.000964921
PAS_chr2-1_0248	PAS_chr2-1_0248	NA	NA	Catalytic subunit of Nem1p-Spo7p phosphatase holoenzyme	0.395935	0.189964	0.918381	0.000116154	1.13653	3.64725e-05	1.08861	5.77284e-06	1.08113	1.67706e-05
PAS_chr2-1_0249	SPS24	NA	NA	Peroxisomal 2,4-dienoyl-CoA reductase; NAD(P)-binding Rossmann-fold domains	1.47867	1.32512e-07	1.44244	3.72585e-06	1.80879	9.14665e-08	1.47297	8.99988e-10	1.43196	6.04082e-10
PAS_chr2-1_0252	CMR3	CMR3	YPR013C	Putative zinc finger protein; YPR013C is not an essential gene	-0.0464753	1	-0.485106	0.00407969	-0.425621	0.0131757	-0.740481	1.50384e-05	-0.630546	6.19692e-05
PAS_chr2-1_0263	GSC2	GSC2	YGR032W	Catalytic subunit of 1,3-beta-glucan synthase; involved in formation of the inner layer of the spore wall; activity positively regulated by Rho1p and negatively by Smk1p; GSC2 has a paralog, FKS1, that arose from the whole genome duplication	-0.64474	0.000128734	-0.749379	3.14806e-05	-0.79599	2.76559e-05	-0.597127	3.51189e-05	-0.878152	8.02806e-06
PAS_chr2-1_0270	RTA1	RTA1	YGR213C	Protein involved in 7-aminocholesterol resistance; has seven potential membrane-spanning regions; expression is induced under both low-heme and low-oxygen conditions; member of the fungal lipid-translocating exporter (LTE) family of protein; RTA1 has a paralog, YLR046C, that arose from the whole genome duplication	-0.482953	0.993582	0.286779	1	0.872483	0.00945441	0.778942	5.12055e-05	-0.00351536	1
PAS_chr2-1_0280	SNQ2	SNQ2	YDR011W	Plasma membrane ATP-binding cassette (ABC) transporter, multidrug transporter involved in multidrug resistance and resistance to singlet oxygen species	-0.602799	0.0160132	-0.266506	0.792882	-0.256831	0.775475	-0.163348	0.967254	-0.243476	0.624931
PAS_chr2-1_0300	PAS_chr2-1_0300	NA	NA	Hypothetical protein_not annotated in NCBI	-1.14262	0.0281627	-1.41616	0.00118991	-1.47822	0.00157848	-1.4866	0.000498187	-1.56639	0.000237752
PAS_chr2-1_0306	PAS_chr2-1_0306	NA	NA	hypothetical protein	0.122625	1	0.0644909	1	-0.0124708	1	0.824527	8.99767e-05	0.0699498	1
PAS_chr2-1_0307	PAS_chr2-1_0307	NA	NA	Copper amine oxidase, enzyme domain (catalyse the oxidation of primary amines to aldehydes, with the subsequent release of ammonia and hydrogen peroxide); Amine oxidase catalytic domain	0.489942	0.762423	0.954789	0.00160358	0.558371	0.29111	0.959136	0.00574457	0.761389	0.0166786
PAS_chr2-1_0309	MCH5	MCH5	YOR306C	Plasma membrane riboflavin transporter; facilitates the uptake of vitamin B2; required for FAD-dependent processes; sequence similarity to mammalian monocarboxylate permeases, however mutants are not deficient in monocarboxylate transport	0.104632	1	-0.499061	0.00110584	-0.537366	0.000724937	-0.342447	0.0217059	-0.590142	0.000159019
PAS_chr2-1_0316	PAS_chr2-1_0316	NA	NA	hypothetical protein	-0.100726	1	-0.521182	8.66474e-05	-0.515554	0.000703072	-0.601252	1.27262e-06	-0.814801	1.01095e-07
PAS_chr2-1_0324	HSP78	HSP78	YDR258C	Oligomeric mitochondrial matrix chaperone that cooperates with Ssc1p in mitochondrial thermotolerance after heat shock; able to prevent the aggregation of misfolded proteins as well as resolubilize protein aggregates	0.89274	6.17563e-07	0.170273	0.361598	0.230308	0.117356	0.397084	2.81476e-05	0.256969	0.00433863
PAS_chr2-1_0328	PAS_chr2-1_0328	NA	NA	Palmitoyl transferase involved in protein palmitoylation (Komagataella pastoris GS115)	-0.151641	1	0.0962096	1	0.102006	1	1.27903	6.96343e-09	0.191268	0.169447
PAS_chr2-1_0329	PUT3	PUT3	YKL015W	Transcriptional activator; binds specific gene recruitment sequences and is required for DNA zip code-mediated targeting of genes to nuclear periphery; regulates proline utilization genes, constitutively binds PUT1 and PUT2 promoters as a dimer, undergoes conformational change to form active state; binds other promoters only under activating conditions; differentially phosphorylated in presence o…	-0.282873	0.26968	-0.330808	0.019007	-0.352182	0.0102755	-0.616679	2.86112e-06	-0.550612	3.27437e-05
PAS_chr2-1_0351	MUP1-1	MUP1	YGR055W	High affinity methionine permease, integral membrane protein with 13 putative membrane-spanning regions; also involved in cysteine uptake	-0.143998	1	0.303182	0.0190149	0.282675	0.157681	0.841805	5.28719e-07	0.364897	0.00263069
PAS_chr2-1_0364	IME4	IME4	YGL192W	mRNA N6-adenosine methyltransferase required for entry into meiosis; mediates N6-adenosine methylation of bulk mRNA during the induction of sporulation which includes the meiotic regulators IME1, IME2 and IME4 itself; repressed in haploids via production of antisense IME4 transcripts; transcribed in diploid cells where antisense transcription is repressed; orthologous to human METTL3 (MT-A70)	0.496015	0.0792952	0.855156	5.84667e-05	0.82838	5.91295e-05	1.28601	1.34561e-07	0.371491	0.0309325
PAS_chr2-1_0368	LEU1	LEU1	YGL009C	Isopropylmalate isomerase, catalyzes the second step in the leucine biosynthesis pathway	0.169946	0.916623	-0.484817	7.79044e-05	-0.551118	6.72202e-05	-0.684878	2.13507e-07	-0.51305	0.000102952
PAS_chr2-1_0390	PAS_chr2-1_0390	NA	NA	Peptidase family M1; Leukotriene A4 hydrolase N-terminal domain	-0.76752	5.51448e-05	-0.834847	8.74286e-06	-0.783138	0.000162839	-0.129174	0.777709	-0.681947	4.81743e-05
PAS_chr2-1_0403	PAS_chr2-1_0403	NA	NA	hypothetical protein	0.0561983	1	0.471371	0.046349	0.530778	0.0214478	0.545421	0.000939141	0.589889	0.00108829
PAS_chr2-1_0404	MGA1	MGA1	YGR249W	Protein similar to heat shock transcription factor; multicopy suppressor of pseudohyphal growth defects of ammonium permease mutants	-0.352974	0.857396	-0.481362	0.0159459	-0.396321	0.123718	-0.598383	0.000287545	-0.617891	0.000902356
PAS_chr2-1_0422	ADI1	ADI1	YMR009W	Acireductone dioxygenease involved in the methionine salvage pathway; ortholog of human MTCBP-1; transcribed as polycistronic mRNA with YMR010W and regulated post-transcriptionally by RNase III (Rnt1p) cleavage; ADI1 mRNA is induced in heat shock conditions	-0.198856	1	-0.481587	0.000545418	-0.584032	7.20675e-05	-0.50116	5.13208e-05	-0.599996	2.62964e-06
PAS_chr2-1_0445	YLR278C	YLR278C	YLR278C	Zinc-cluster protein; GFP-fusion protein localizes to the nucleus; mutant shows moderate growth defect on caffeine; has a prion-domain like fragment that increases frequency of [URE3]; YLR278C is not an essential gene	0.245034	0.10954	0.616623	7.80007e-06	0.670604	6.81896e-06	0.599947	1.39124e-06	0.552065	8.03216e-06
PAS_chr2-1_0454	EXG1	EXG1	YLR300W	Major exo-1,3-beta-glucanase of the cell wall; involved in cell wall beta-glucan assembly; exists as three differentially glycosylated isoenzymes; EXG1 has a paralog, SPR1, that arose from the whole genome duplication	0.316739	0.0733009	1.00949	1.05664e-06	1.16701	7.22322e-08	1.04948	2.19136e-07	0.856119	7.49491e-07
PAS_chr2-1_0469	HUL4	HUL4	YJR036C	Protein with similarity to hect domain E3 ubiquitin-protein ligases; not essential for viability; found in association with Trf4 in TRAMP complex	0.0147136	1	0.575104	0.0143645	0.741068	0.00367437	0.22694	0.432976	0.304522	0.169671
PAS_chr2-1_0470	YEL023C	YEL023C	YEL023C	Putative protein of unknown function; expression is increased greatly during sporulation; YEL023C is not an essential gene	0.0148202	1	0.481654	0.0066125	0.720881	0.000473377	0.800832	1.33189e-05	0.746819	8.18116e-05
PAS_chr2-1_0471	GEF1	GEF1	YJR040W	Voltage-gated chloride channel localized to the golgi, the endosomal system, and plasma membrane, and involved in cation homeostasis; highly homologous to vertebrate voltage-gated chloride channels; modulates TBSV model (+) RNA virus replication by regulating copper metabolism	0.125068	1	0.544859	0.00128363	0.619988	0.00160942	0.713343	5.34443e-06	0.593844	6.43906e-05
PAS_chr2-1_0472	ADH2	ADH2	YMR303C	Glucose-repressible alcohol dehydrogenase II, catalyzes the conversion of ethanol to acetaldehyde; involved in the production of certain carboxylate esters; regulated by ADR1	0.167256	1	1.25028	1.49074e-07	1.36294	9.66565e-08	1.26888	4.29479e-08	1.18399	2.94496e-08
PAS_chr2-1_0479	RGC1	RGC1	YPR115W	Pleckstrin homology domain containing protein; proposed to function as a glycerol channel activator; green fluorescent protein (GFP)-fusion protein localizes to the cytoplasm; RGC1 has a paralog, ASK10, that arose from the whole genome duplication	0.187202	1	0.893725	3.4528e-06	0.923314	5.98081e-05	0.538435	0.00117177	0.744493	0.00104165
PAS_chr2-1_0504	PEX11	PEX11	YOL147C	Peroxisomal membrane protein required for medium-chain fatty acid oxidation and peroxisome proliferation, possibly by inducing membrane curvature; localization regulated by phosphorylation; transcription regulated by Adr1p and Pip2p-Oaf1p	-0.330293	0.509275	-0.872255	0.000348194	-1.24323	1.27518e-05	-1.94013	2.54405e-09	-1.77684	5.17579e-08
PAS_chr2-1_0517	RKM4	RKM4	YDR257C	Ribosomal lysine methyltransferase specific for monomethylation of Rpl42ap and Rpl42bp (lysine 55); nuclear SET-domain containing protein	0.626452	0.0001604	-0.0341681	1	0.0225981	1	0.125367	1	0.0515952	1
PAS_chr2-1_0518	STI1	STI1	YOR027W	Hsp90 cochaperone, interacts with the Ssa group of the cytosolic Hsp70 chaperones and activates Ssa1p ATPase activity; interacts with Hsp90 chaperones and inhibits their ATPase activity; homolog of mammalian Hop	0.773487	0.00126007	-0.0801853	1	0.011898	1	-0.0798277	1	0.000749097	1
PAS_chr2-1_0542	IRC24	IRC24	YIR036C	Putative benzil reductase;(GFP)-fusion protein localizes to the cytoplasm and is induced by the DNA-damaging agent MMS; sequence similarity with short-chain dehydrogenase/reductases; null mutant has increased spontaneous Rad52p foci	0.208172	0.592809	0.0633823	1	0.0885131	1	0.863972	8.9299e-08	0.199982	0.0695765
PAS_chr2-1_0545	TES1	TES1	YJR019C	Peroxisomal acyl-CoA thioesterase likely to be involved in fatty acid oxidation rather than fatty acid synthesis; conserved protein also found in human peroxisomes; TES1 mRNA levels increase during growth on fatty acids	1.40084	8.10132e-09	1.44637	2.5728e-07	1.59037	5.08467e-07	1.64351	2.73237e-11	1.35223	4.31705e-09
PAS_chr2-1_0546	PAS_chr2-1_0546	NA	NA	Der1-like family	0.284583	0.10997	0.433255	0.000101687	0.608039	6.26915e-05	0.689523	4.16362e-07	0.698198	1.6654e-06
PAS_chr2-1_0550	PAS_chr2-1_0550	NA	NA	Cell wall protein with similarity to glucanases; may play a role in conjugation during mating based on mutant phenotype and its regulation by Ste12p	0.292667	0.834062	-0.0878224	1	0.138014	1	1.03816	1.17983e-07	0.12015	1
PAS_chr2-1_0553	LIA1	LIA1	YJR070C	Deoxyhypusine hydroxylase; HEAT-repeat containing metalloenzyme that catalyzes hypusine formation; binds to and is required for the modification of Hyp2p (eIF5A); complements S. pombe mmd1 mutants defective in mitochondrial positioning; protein abundance increases in response to DNA replication stress	0.548339	0.0206034	0.399056	0.0163079	0.430298	0.0803596	0.603076	4.52524e-05	0.36685	0.0686383
PAS_chr2-1_0558	PAS_chr2-1_0558	NA	NA	Essential protein Yae1, N terminal	0.167884	1	-0.414888	0.0820925	-0.36757	0.481415	-0.702766	0.000659619	-0.37418	0.0692057
PAS_chr2-1_0566	KCH1	KCH1	YJR054W	Potassium transporter that mediates K+ influx; activates high-affinity Ca2+ influx system (HACS) during mating pheromone response; expression up-regulated in response to alpha factor; localized to sites of polarized growth; member of a fungal-specific gene family; potential Cdc28p substrate; KCH1 has a paralog, PRM6, that arose from the whole genome duplication	0.146437	1	0.725528	4.3463e-05	0.773823	2.43034e-05	0.520183	8.38255e-05	0.688664	5.11892e-06
PAS_chr2-1_0571	YLR456W	YLR456W	YLR456W	Putative pyridoxal 5'-phosphate synthase; null mutant displays increased resistance to antifungal agents gliotoxin, cycloheximide and H2O2; YLR456W has a paralog, YPR172W, that arose from the whole genome duplication	-0.281153	0.158694	-0.520994	0.000220884	-0.767374	4.90101e-05	-0.815591	6.10094e-07	-0.931224	1.21594e-07
PAS_chr2-1_0575	PAS_chr2-1_0575	NA	NA	Hypothetical protein_not annotated in NCBI	-0.0777908	1	-0.074416	1	0.0156268	1	0.941295	3.21559e-07	0.168011	0.348119
PAS_chr2-1_0578	PAS_chr2-1_0578	NA	NA	hypothetical protein	-0.165369	0.944446	-0.477937	0.000727549	-0.540538	0.000231665	-0.389023	0.00267095	-0.664633	1.01284e-05
PAS_chr2-1_0579	PAS_chr2-1_0579	NA	NA	hypothetical protein (doutful decription in NCBI: Regulatory subunit of acetolactate synthase)	0.131891	0.861085	-0.0795547	1	-0.0149538	1	1.29317	4.55225e-05	0.0585417	1
PAS_chr2-1_0580	IDP2	IDP2	YLR174W	Cytosolic NADP-specific isocitrate dehydrogenase; catalyzes oxidation of isocitrate to alpha-ketoglutarate; levels are elevated during growth on non-fermentable carbon sources and reduced during growth on glucose; IDP2 has a paralog, IDP3, that arose from the whole genome duplication	0.180803	0.656722	-1.33712	3.15427e-08	-1.25575	5.92914e-08	-1.07513	4.30844e-07	-0.989728	7.63365e-08
PAS_chr2-1_0609	YGL114W	YGL114W	YGL114W	Putative protein of unknown function; predicted member of the oligopeptide transporter (OPT) family of membrane transporters	-0.101894	1	-0.437663	0.0341354	-0.472069	0.0102034	-0.818918	0.000100722	-0.591807	0.00147725
PAS_chr2-1_0618	PAS_chr2-1_0618	NA	NA	hypothetical protein	-0.140014	1	-0.118975	1	-0.0730101	1	-0.583835	0.000525489	-0.38508	0.0196332
PAS_chr2-1_0639	SAK1	SAK1	YER129W	Upstream serine/threonine kinase for the SNF1 complex; partially redundant with Elm1p and Tos3p; members of this family have functional orthology with LKB1, a mammalian kinase associated with Peutz-Jeghers cancer-susceptibility syndrome; SAK1 has a paralog, TOS3, that arose from the whole genome duplication	-0.0768126	1	-0.423069	0.000955748	-0.435892	0.000780557	-0.42176	0.000309484	-0.60683	6.53835e-06
PAS_chr2-1_0642	PAS_chr2-1_0642	NA	NA	hypothetical protein	1.66214	5.23407e-07	1.22227	1.22843e-06	1.08859	5.92891e-07	1.73873	5.53287e-08	0.916638	6.60953e-08
PAS_chr2-1_0649	PAS_chr2-1_0649	NA	NA	Lysine permease; one of three amino acid permeases (Alp1p, Can1p, Lyp1p) responsible for uptake of cationic amino acids. Lysine permease; one of three amino acid permeases (Alp1p, Can1p, Lyp1p) responsible for uptake of cationic amino acids	0.914224	0.000276037	1.02336	4.10407e-05	1.64284	9.44948e-08	1.71258	2.94615e-08	1.60803	2.95183e-08
PAS_chr2-1_0652	AAP1	AAP1	YHR047C	Arginine/alanine amino peptidase; overproduction stimulates glycogen accumulation; AAP1 has a paralog, APE2, that arose from the whole genome duplication	-0.0994403	1	-0.0894162	1	-0.144744	1	-0.662295	0.0103473	-0.403154	0.240077
PAS_chr2-1_0659	PUT4-2	PUT4	YOR348C	Proline permease, required for high-affinity transport of proline; also transports the toxic proline analog azetidine-2-carboxylate (AzC); PUT4 transcription is repressed in ammonia-grown cells	0.262073	0.34345	0.85046	1.18865e-05	1.28151	5.6027e-08	2.41237	3.27772e-11	1.36914	4.07448e-08
PAS_chr2-1_0678	RRN6	RRN6	YBL014C	Component of the core factor (CF) rDNA transcription factor complex; CF is required for transcription of 35S rRNA genes by RNA polymerase I and is composed of Rrn6p, Rrn7p, and Rrn11p	-0.0300204	1	-0.518523	2.37598e-05	-0.682296	8.29749e-06	-0.638765	4.18852e-07	-0.772484	4.41372e-07
PAS_chr2-1_0684	HIS5	HIS5	YIL116W	Histidinol-phosphate aminotransferase, catalyzes the seventh step in histidine biosynthesis; responsive to general control of amino acid biosynthesis; mutations cause histidine auxotrophy and sensitivity to Cu, Co, and Ni salts	0.328422	0.113618	-0.373454	0.0208939	-0.557899	0.000770153	-0.596721	0.000309751	-0.496911	0.00266413
PAS_chr2-1_0693	PAS_chr2-1_0693	NA	NA	Whi5 like	-0.130511	1	-0.474819	0.0144521	-0.500692	0.00319198	-0.573788	0.000316643	-0.615799	0.000341374
PAS_chr2-1_0698	TUM1	TUM1	YOR251C	Rhodanese domain sulfur transferase, accepts persulfite from Nfs1p and transfers it to Uba4p in the pathway for 2-thiolation of the wobble uridine base of tRNAs; also stimulates sulfur transfer by Nfs1p; may be mitochondrially localized	-0.115132	1	-0.0743756	1	-0.26285	0.0498124	-0.739294	6.1155e-08	-0.414481	7.38909e-05
PAS_chr2-1_0701	PAS_chr2-1_0701	NA	NA	Thioesterase superfamily;Thioesterase/thiol ester dehydrase-isomerase	0.0473395	1	-0.434798	0.137327	-0.319954	0.326727	-0.80614	0.000297728	-0.409354	0.0717293
PAS_chr2-1_0715	PEX19	PEX19	YDL065C	Chaperone and import receptor for newly-synthesized class I PMPs; binds peroxisomal membrane proteins (PMPs) in the cytoplasm and delivers them to the peroxisome for subsequent insertion into the peroxisomal membrane; interacts with Myo2p and contributes to peroxisome partitioning	-0.0210101	1	-0.243368	0.119918	-0.275895	0.140126	-0.594129	1.69732e-06	-0.403549	0.000150216
PAS_chr2-1_0716	HEM1	HEM1	YDR232W	5-aminolevulinate synthase, catalyzes the first step in the heme biosynthetic pathway; an N-terminal signal sequence is required for localization to the mitochondrial matrix; expression is regulated by Hap2p-Hap3p	-0.0946314	1	-0.506397	0.00149292	-0.75553	2.46774e-05	-1.09491	1.41872e-07	-0.939911	2.64453e-06
PAS_chr2-1_0725	NSA1	NSA1	YGL111W	Constituent of 66S pre-ribosomal particles, involved in 60S ribosomal subunit biogenesis	0.144081	1	0.105935	1	0.178739	1	0.687309	1.64392e-05	0.661816	0.000345715
PAS_chr2-1_0735	PAS_chr2-1_0735	NA	NA	Thioredoxin-like	-0.0873798	1	-0.254476	0.14992	-0.378965	0.0875446	-0.759623	2.1658e-06	-0.611803	2.45151e-05
PAS_chr2-1_0736	RIB1	RIB1	YBL033C	GTP cyclohydrolase II; catalyzes the first step of the riboflavin biosynthesis pathway	-0.0347861	1	-0.316455	0.0137112	-0.580097	0.000379051	-0.965379	8.26304e-08	-0.885397	5.07975e-07
PAS_chr2-1_0748	PAS_chr2-1_0748	NA	NA	Thioredoxin-like	0.166139	1	-1.57469	9.37281e-07	-2.05054	1.26607e-07	-1.44912	1.19651e-07	-2.1939	2.25865e-08
PAS_chr2-1_0767	ACS1	ACS1	YAL054C	Acetyl-coA synthetase isoform which, along with Acs2p, is the nuclear source of acetyl-coA for histone acetylation; expressed during growth on nonfermentable carbon sources and under aerobic conditions	-0.040495	1	-0.325338	0.731515	-0.38816	0.597965	-0.940004	0.000575651	-0.273375	0.669148
PAS_chr2-1_0776	FOX2	FOX2	YKR009C	Multifunctional enzyme of the peroxisomal fatty acid beta-oxidation pathway; has 3-hydroxyacyl-CoA dehydrogenase and enoyl-CoA hydratase activities	1.1318	7.76823e-06	0.778015	0.00624163	0.892111	0.000717929	0.72454	0.000139515	0.572174	0.000693382
PAS_chr2-1_0787	FET3	FET3	YMR058W	Ferro-O2-oxidoreductase; required for high-affinity iron uptake and involved in mediating resistance to copper ion toxicity, belongs to class of integral membrane multicopper oxidases; protein abundance increases in response to DNA replication stress	0.954681	0.823009	1.03621	0.000336064	1.16731	0.00372203	1.23337	2.92825e-08	0.701892	0.0902829
PAS_chr2-1_0807	DNF3	DNF3	YMR162C	Aminophospholipid translocase (flippase) that maintains membrane lipid asymmetry in post-Golgi secretory vesicles; localizes to the trans-Golgi network; likely involved in protein transport; type 4 P-type ATPase	0.174361	1	0.481794	0.0566819	0.586469	0.00677199	0.565343	0.00126267	0.779875	3.3293e-05
PAS_chr2-1_0810	FSH3	FSH3	YOR280C	Putative serine hydrolase; likely target of Cyc8p-Tup1p-Rfx1p transcriptional regulation; sequence is similar to S. cerevisiae Fsh1p and Fsh2p and the human candidate tumor suppressor OVCA2	0.255762	0.467913	-0.0818768	1	-0.419375	0.0123356	-0.761879	4.9997e-06	-0.411193	0.00121142
PAS_chr2-1_0827	PAS_chr2-1_0827	NA	NA	hypothetical protein	-0.717109	0.0243474	-0.359873	0.692022	-0.463263	0.31905	-0.568752	0.00899047	-0.331931	0.535535
PAS_chr2-1_0851	ITR1	ITR1	YDR497C	Myo-inositol transporter; member of the sugar transporter superfamily; expression is repressed by inositol and choline via Opi1p and derepressed via Ino2p and Ino4p; relative distribution to the vacuole increases upon DNA replication stress; ITR1 has a paralog, ITR2, that arose from the whole genome duplication	0.0834172	1	-0.569885	0.00832563	-0.450404	0.0165601	-0.721067	0.0006986	-0.650109	0.000745523
PAS_chr2-1_0853	ALD4	ALD4	YOR374W	Mitochondrial aldehyde dehydrogenase, required for growth on ethanol and conversion of acetaldehyde to acetate; phosphorylated; activity is K+ dependent; utilizes NADP+ or NAD+ equally as coenzymes; expression is glucose repressed	0.245687	0.920101	1.12008	3.82033e-06	1.09017	7.67393e-06	1.10547	9.37427e-07	0.906024	1.01995e-05
PAS_chr2-1_0867	YNL134C-1	YNL134C	YNL134C	Protein of unknown function; similar to dehydrogenases from other model organisms; green fluorescent protein (GFP)-fusion protein localizes to both the cytoplasm and nucleus; protein abundance increases in response to DNA replication stress	-0.118475	1	-0.0471019	1	-0.148734	0.654389	0.844721	2.61656e-06	-0.0323466	1
PAS_chr2-1_0874	ATO2	ATO2	YNR002C	Putative transmembrane protein involved in export of ammonia; ammonia is a starvation signal that promotes cell death in aging colonies; phosphorylated in mitochondria; member of the TC 9.B.33 YaaH family; homolog of Y. lipolytica Gpr1p; ATO2 has a paralog, ADY2, that arose from the whole genome duplication	0.683825	0.00374808	0.497681	0.0496466	0.641354	0.00791462	0.331073	0.179893	0.450844	0.0401968
PAS_chr2-1_0883	PAS_chr2-1_0883	NA	NA	Invertebrate innate immunity transcript family	-0.825703	0.0250955	-0.648661	0.0287189	-0.874165	0.00762126	-0.117725	1	-0.900661	0.00112974
PAS_chr2-1_0887	HSP150	HSP150	YJL159W	O-mannosylated heat shock protein; secreted and covalently attached to the cell wall via beta-1,3-glucan and disulfide bridges; required for cell wall stability; induced by heat shock, oxidative stress, and nitrogen limitation; HSP150 has a paralog, PIR3, that arose from the whole genome duplication	0.344743	0.228179	0.817156	4.3626e-05	0.891995	0.00122751	0.568064	0.000442914	0.628283	0.00414464
PAS_chr2-2_0010	PAS_chr2-2_0010	NA	NA	hypothetical protein	0.101898	1	0.838994	0.00012733	0.389268	0.0301841	-0.999945	2.12434e-06	0.600892	0.00550881
PAS_chr2-2_0019	ArbD	NA	NA	Peroxisomal 2,4-dienoyl-CoA reductase, auxiliary enzyme of fatty acid beta-oxidation (Pichia pastoris)	0.656863	0.000524411	1.19224	9.22794e-07	1.80545	1.10647e-08	1.64256	4.0315e-09	1.62407	1.03983e-08
PAS_chr2-2_0022	BSC5	BSC5	YNR069C	Protein of unknown function; shows homology with N-terminal end of Bul1p; ORF exhibits genomic organization compatible with a translational readthrough-dependent mode of expression; readthrough expression includes YNR068C and the locus for this readthrough is termed BUL3; Bul3p is involved in ubiquitin-mediated sorting of plasma membrane proteins; readthrough and shortened forms of Bul3p interact…	0.615088	0.000606431	-0.319131	0.0337469	-0.509208	0.000355378	-0.418075	0.000576112	-0.510681	0.000215132
PAS_chr2-2_0047	PAS_chr2-2_0047	NA	NA	Major Facilitator Superfamily Protein	0.219439	0.636287	0.0906047	1	0.125714	0.91154	0.701214	6.01009e-07	0.0248408	1
PAS_chr2-2_0053	SEC53	SEC53	YFL045C	Phosphomannomutase, involved in synthesis of GDP-mannose and dolichol-phosphate-mannose; required for folding and glycosylation of secretory proteins in the ER lumen	0.0722085	1	0.457502	0.000187806	0.584649	0.000498825	0.657939	3.9247e-06	0.789585	2.74717e-07
PAS_chr2-2_0065	AQR1	AQR1	YNL065W	Plasma membrane transporter of the major facilitator superfamily; member of the 12-spanner drug:H(+) antiporter DHA1 family; confers resistance to short-chain monocarboxylic acids and quinidine; involved in the excretion of excess amino acids; AQR1 has a paralog, QDR1, that arose from the whole genome duplication; relocalizes from plasma membrane to cytoplasm upon DNA replication stress	0.834716	2.87005e-06	0.962661	5.51558e-08	0.843246	3.59713e-07	1.22304	4.8038e-10	0.970586	5.90093e-08
PAS_chr2-2_0070	NIT2	NIT2	YJL126W	Nit protein, one of two proteins in S. cerevisiae with similarity to the Nit domain of NitFhit from fly and worm and to the mouse and human Nit protein which interacts with the Fhit tumor suppressor; nitrilase superfamily member	0.121227	1	0.64278	0.0041995	0.850172	0.00282367	0.770071	0.00153602	0.992982	0.000164797
PAS_chr2-2_0079	AIF1-2	AIF1	YNR074C	Mitochondrial cell death effector that translocates to the nucleus in response to apoptotic stimuli, homolog of mammalian Apoptosis-Inducing Factor, putative reductase	-0.173479	0.650715	0.263702	0.0457904	0.362617	0.0487819	0.906069	8.47458e-09	0.536101	9.08946e-06
PAS_chr2-2_0090	PAS_chr2-2_0090	NA	NA	hypothetical protein	0.0894136	1	0.388065	0.398122	0.246497	1	0.647996	0.000544029	0.182858	1
PAS_chr2-2_0112	PAS_chr2-2_0112	NA	NA	Molybdopterin-binding domain of aldehyde dehyd;Molybdenum cofactor-binding domain	-0.0222148	1	0.222215	0.158228	0.213305	0.563837	0.688994	5.7307e-07	0.16854	0.565552
PAS_chr2-2_0118	PAS_chr2-2_0118	NA	NA	DBL homology domain (DH-domain)	0.0296772	1	0.672504	1.35494e-05	0.61837	8.51829e-05	0.556114	1.54273e-05	0.554229	7.92758e-06
PAS_chr2-2_0127	CCP1-1	CCP1	YKR066C	Mitochondrial cytochrome-c peroxidase; degrades reactive oxygen species in mitochondria, involved in the response to oxidative stress	-0.00822323	1	-0.311851	0.0330633	-0.342968	0.0303819	-0.539996	0.000265045	-0.670966	1.5602e-05
PAS_chr2-2_0131	CTA1	CTA1	YDR256C	Catalase A, breaks down hydrogen peroxide in the peroxisomal matrix formed by acyl-CoA oxidase (Pox1p) during fatty acid beta-oxidation	-0.434999	0.151321	-0.703961	0.000136445	-1.0554	1.70862e-06	-1.68021	4.82046e-09	-1.39584	1.28641e-08
PAS_chr2-2_0154	PAS_chr2-2_0154	NA	NA	Hypothetical protein_not annotated in NCBI	-0.000756561	1	0.473359	0.0273508	0.51774	0.00567379	1.13631	8.41056e-07	0.618742	0.000448701
PAS_chr2-2_0177	SHB17	SHB17	YKR043C	Sedoheptulose bisphosphatase involved in riboneogenesis; dephosphorylates sedoheptulose 1,7-bisphosphate, which is converted via the nonoxidative pentose phosphate pathway to ribose-5-phosphate; facilitates the conversion of glycolytic intermediates to pentose phosphate units; also has fructose 1,6-bisphosphatase activity but this is probably not biologically relevant, since deletion does not aff…	-0.220403	1	-0.496581	0.066373	-1.04962	9.62576e-05	-1.61003	7.06348e-08	-1.33413	1.23256e-06
PAS_chr2-2_0180	TRS23	TRS23	YDR246W	One of 10 subunits of the transport protein particle (TRAPP) complex of the cis-Golgi which mediates vesicle docking and fusion; involved in endoplasmic reticulum (ER) to Golgi membrane traffic; human homolog is TRAPPC4	0.682269	0.0832398	0.910382	0.00378114	1.07401	0.00210234	0.826176	0.00943969	1.23859	0.000291917
PAS_chr2-2_0186	PEX5	PEX5	YDR244W	Peroxisomal membrane signal receptor for the C-terminal tripeptide signal sequence (PTS1) of peroxisomal matrix proteins, required for peroxisomal matrix protein import; also proposed to have PTS1-receptor independent functions	0.116102	1	-0.329044	0.211507	-0.616443	0.000619444	-1.00436	1.06358e-05	-0.934493	6.39531e-05
PAS_chr2-2_0207	PEX13	PEX13	YLR191W	Integral peroxisomal membrane protein required for translocation of peroxisomal matrix proteins, interacts with the PTS1 signal recognition factor Pex5p and the PTS2 signal recognition factor Pex7p, forms a complex with Pex14p and Pex17p	-0.200969	0.76902	-0.558803	3.54237e-05	-0.80083	1.49373e-05	-1.33195	8.44315e-10	-1.19151	1.24513e-08
PAS_chr2-2_0208	PAS_chr2-2_0208	NA	NA	Phage minor structural protein GP20;Apolipoprotein A-I	-0.929209	0.00426624	-1.03322	7.11392e-05	-1.30922	2.43003e-05	-1.06746	1.33158e-06	-1.03052	0.000199934
PAS_chr2-2_0223	PAS_chr2-2_0223	NA	NA	Zinc finger, C3HC4 type (RING finger);RNI-like	0.119449	1	0.476845	0.0001853	0.580554	0.000104483	0.22466	0.12404	0.665711	9.57054e-06
PAS_chr2-2_0236	PAS_chr2-2_0236	NA	NA	Protein of unknown function (DUF3237)	-0.131377	1	-0.657338	0.000163805	-0.831568	2.6338e-05	-0.427162	0.00043743	-0.959942	4.53474e-08
PAS_chr2-2_0252	YDC1	YDC1	YPL087W	Alkaline dihydroceramidase, involved in sphingolipid metabolism; preferentially hydrolyzes dihydroceramide to a free fatty acid and dihydrosphingosine; has a minor reverse activity; YDC1 has a paralog, YPC1, that arose from the whole genome duplication	0.0612452	1	0.166361	0.847173	0.283286	0.310256	0.605535	4.11378e-05	0.449739	0.000351738
PAS_chr2-2_0267	POT1	POT1	YIL160C	3-ketoacyl-CoA thiolase with broad chain length specificity, cleaves 3-ketoacyl-CoA into acyl-CoA and acetyl-CoA during beta-oxidation of fatty acids	1.3377	1.26127e-09	1.05759	1.6581e-05	1.15662	0.000473937	1.07125	3.34208e-08	1.02195	1.0431e-07
PAS_chr2-2_0271	YJL171C	YJL171C	YJL171C	GPI-anchored cell wall protein of unknown function; induced in response to cell wall damaging agents and by mutations in genes involved in cell wall biogenesis; sequence similarity to YBR162C/TOS1, a covalently bound cell wall protein; protein abundance increases in response to DNA replication stress	-0.175168	0.854424	0.817884	2.43703e-06	0.771146	9.13068e-06	0.576053	1.8135e-05	0.666784	1.83286e-06
PAS_chr2-2_0272	PXA2	PXA2	YKL188C	Subunit of a heterodimeric peroxisomal ATP-binding cassette transporter complex (Pxa1p-Pxa2p), required for import of long-chain fatty acids into peroxisomes; similarity to human adrenoleukodystrophy transporter ABCD1 and ABCD2 and ALD-related proteins; mutations in ABCD1 cause X-linked adrenoleukodystrophy (X-ALD), a peroxisomal disorder	0.955675	1.41823e-06	1.17294	1.03457e-05	1.17231	0.00018102	1.40214	2.36873e-08	1.07612	1.14409e-08
PAS_chr2-2_0276	SSU1	SSU1	YPL092W	Plasma membrane sulfite pump involved in sulfite metabolism and required for efficient sulfite efflux; major facilitator superfamily protein	-0.140065	0.781184	-0.994529	2.7519e-07	-1.27176	1.45507e-08	-1.28246	1.90714e-10	-1.48279	3.61722e-10
PAS_chr2-2_0288	CAR1-1	CAR1	YPL111W	Arginase, responsible for arginine degradation, expression responds to both induction by arginine and nitrogen catabolite repression; disruption enhances freeze tolerance	0.16735	0.979881	0.805176	1.81987e-05	0.856519	7.34447e-06	0.927199	1.92463e-06	1.24022	8.74694e-07
PAS_chr2-2_0299	PDR5	PDR5	YOR153W	Plasma membrane ATP-binding cassette (ABC) transporter; multidrug transporter actively regulated by Pdr1p; also involved in steroid transport, cation resistance, and cellular detoxification during exponential growth; PDR5 has a paralog, PDR15, that arose from the whole genome duplication	0.996573	8.05236e-05	1.75059	1.23298e-08	1.70095	2.56962e-08	1.54653	7.55658e-09	1.66901	1.71443e-08
PAS_chr2-2_0300	PAS_chr2-2_0300	NA	NA	hypothetical protein	0.231464	0.220489	0.781879	1.83138e-06	0.79204	0.000109492	0.711221	1.88983e-06	0.890482	7.31664e-07
PAS_chr2-2_0319	YOR059C	YOR059C	YOR059C	Lipid particle protein of unknown function; contains a putative lipase serine active site; induced by transcription factor Rpn4p; protein abundance increases in response to DNA replication stress	0.477995	0.0234716	0.431846	0.0864498	0.563629	0.0471526	0.931991	4.13976e-05	0.441007	0.0205291
PAS_chr2-2_0324	PAS_chr2-2_0324	NA	NA	TBC domain;Ypt/Rab-GAP domain of gyp1p	0.0865696	1	0.586238	0.000195757	0.64924	0.000568725	0.251798	0.0835465	0.398506	0.00248071
PAS_chr2-2_0331	PAS_chr2-2_0331	NA	NA	Mid2 like cell wall stress sensor	0.464539	0.00563099	1.14972	4.40777e-08	1.23005	5.65379e-06	0.847712	3.31942e-06	1.0325	1.36612e-06
PAS_chr2-2_0336	PAS_chr2-2_0336	NA	NA	Protein of unknown function (DUF2439)	0.108862	1	-0.713185	0.0359509	-0.553234	0.29923	-0.187564	1	-0.683274	0.0389584
PAS_chr2-2_0338	TAL1-2	TAL1	YLR354C	Transaldolase, enzyme in the non-oxidative pentose phosphate pathway; converts sedoheptulose 7-phosphate and glyceraldehyde 3-phosphate to erythrose 4-phosphate and fructose 6-phosphate; TAL1 has a paralog, NQM1, that arose from the whole genome duplication	-0.14172	1	-1.01896	6.38054e-06	-1.49207	1.91173e-08	-2.20658	3.14001e-10	-1.93045	1.03919e-08
PAS_chr2-2_0342	PAS_chr2-2_0342	NA	NA	Regulator of G protein signaling domain;Regulator of G-protein signaling, RGS	0.35452	0.0344305	0.290583	0.0208535	0.293973	0.20442	0.697075	1.92124e-06	0.419709	0.000382542
PAS_chr2-2_0355	CRC1	CRC1	YOR100C	Mitochondrial inner membrane carnitine transporter, required for carnitine-dependent transport of acetyl-CoA from peroxisomes to mitochondria during fatty acid beta-oxidation	1.20325	1.28342e-05	1.13358	5.82746e-05	1.19826	0.000151283	1.42853	6.09118e-07	0.989563	1.23844e-05
PAS_chr2-2_0403	PAS_chr2-2_0403	NA	NA	hypothetical protein	-0.0904111	1	-1.43068	7.20995e-09	-1.07994	1.73824e-07	-1.14969	5.86377e-09	-1.26858	1.73084e-09
PAS_chr2-2_0404	PAS_chr2-2_0404	NA	NA	Hypothetical protein_not annotated in NCBI	0.453451	0.685078	0.0726122	1	0.186209	1	0.980032	0.000439925	-0.143234	1
PAS_chr2-2_0407	LSC2	LSC2	YGR244C	Beta subunit of succinyl-CoA ligase, which is a mitochondrial enzyme of the TCA cycle that catalyzes the nucleotide-dependent conversion of succinyl-CoA to succinate	-0.316872	0.257857	-0.637279	3.31084e-05	-0.56605	0.000228711	-0.677465	4.12295e-05	-0.634297	1.23894e-05
PAS_chr2-2_0456	CMC2	CMC2	YBL059C-A	Protein of the mitochondrial intermembrane space with a role in respiratory chain complex assembly or maintenance; contains twin Cx9C motifs that can form coiled coil-helix-coiled-coil helix fold	0.251507	0.573038	0.308007	0.221674	0.388981	0.0103466	0.66804	1.77888e-05	0.592025	5.03475e-06
PAS_chr2-2_0470	PAS_chr2-2_0470	NA	NA	homologous to Candida CIP1 protein, Expression of the CIP1 gene induced under cadmium stress in Candida sp	-0.35927	1	-0.503545	0.0756988	-0.0842439	1	0.961106	0.000348453	-0.0260293	1
PAS_chr2-2_0481	ASP3-1	ASP3-1	YLR155C	Cell-wall L-asparaginase II involved in asparagine catabolism; expression induced during nitrogen starvation; ORF contains a short non-coding RNA that enhances expression of full-length gene; likely arose in via horizontal gene transfer from the wine yeast Wickerhamomyces anomalus or a close relative; reference strain S288C has four copies of ASP3; ASP3-1 has a paralog, ASP3-3, that arose from a …	0.17534	0.933372	0.389507	0.000189655	0.278478	0.208669	0.63052	1.92997e-05	0.168538	0.188228
PAS_chr2-2_0482	FLO11	FLO11	YIR019C	GPI-anchored cell surface glycoprotein (flocculin); required for pseudohyphal formation, invasive growth, flocculation, and biofilms; transcriptionally regulated by the MAPK pathway (via Ste12p and Tec1p) and the cAMP pathway (via Flo8p); required for formation of fibrous interconnections between cells in a colony of a wild S. cerevisiae strain; a portion is cleaved and shed from cells, and free …	2.02763	0.0330546	-0.841087	1	-2.57243	0.00656674	-2.88068	0.000173773	-3.49032	1.47313e-05
PAS_chr3_0002	FLO101	NA	NA	Lectin-like protein	0.560412	1	2.32098	5.64217e-05	0.765407	0.462063	-1.33794	0.00370959	0.724453	0.423749
PAS_chr3_0006	PAS_chr3_0006	NA	NA	NADPH-dependent medium chain alcohol dehydrogenase	-0.137518	1	-0.110472	1	-0.314204	0.0828427	0.628901	7.10775e-05	-0.25965	0.150494
PAS_chr3_0008	PAS_chr3_0008	NA	NA	Ion channel regulatory protein UNC-93;MFS general substrate transporter	0.587717	4.84554e-05	0.362955	0.0582015	0.290115	0.0195827	0.777232	1.85698e-06	0.239812	0.110128
PAS_chr3_0010	PAS_chr3_0010	NA	NA	FAD dependent oxidoreductase;FAD/NAD(P)-binding domain	0.312371	0.145145	0.383052	0.0103907	0.511196	0.000618158	0.652098	0.000318721	0.529764	0.000270637
PAS_chr3_0015	FLO103	NA	NA	Lectin-like protein	0.389277	0.098467	0.195607	0.686786	0.154195	0.739774	2.08579	1.47694e-08	0.0253775	1
PAS_chr3_0017	PAS_chr3_0017	NA	NA	NADP oxidoreductase coenzyme F420-dependent;NAD(P)-binding Rossmann-fold domains	0.012953	1	-0.916967	0.00026485	-1.48376	2.20244e-05	-0.81336	0.000800575	-1.7436	1.89665e-05
PAS_chr3_0023	PAS_chr3_0023	NA	NA	P. pastoris high affinity glucose transporter - similar to K. lactis HGT1	-0.0204176	1	-0.475797	8.72739e-05	-0.449987	0.00188968	-0.599476	9.5181e-06	-0.597012	3.43995e-05
PAS_chr3_0026	PAS_chr3_0026	NA	NA	hypothetical protein	-1.19241	3.36108e-06	-0.556329	0.00396879	-0.921981	1.08697e-05	-1.04965	2.44838e-07	-0.89768	5.73124e-06
PAS_chr3_0030	PAS_chr3_0030	NA	NA	Bacterial adhesins	-1.02632	0.00873911	-0.838214	0.0144824	-0.666648	0.00677033	-0.961906	0.000467301	-0.827232	0.000276451
PAS_chr3_0032	PAS_chr3_0032	NA	NA	PT repeat	0.400296	0.135131	0.603978	0.00509767	0.712031	0.00677464	3.69645	8.75282e-10	0.291954	0.228289
PAS_chr3_0033	PAS_chr3_0033	NA	NA	Hypothetical protein_not annotated in NCBI	0.0687071	1	0.268918	0.258429	0.296441	0.0158238	0.715711	2.1526e-06	0.242611	0.0620379
PAS_chr3_0041	SMK1	SMK1	YPR054W	Middle sporulation-specific mitogen-activated protein kinase (MAPK) required for production of the outer spore wall layers; negatively regulates activity of the glucan synthase subunit Gsc2p	-0.119948	0.890887	0.454269	0.0159013	0.442844	0.0271658	1.09105	1.11545e-05	0.384892	0.00122165
PAS_chr3_0043	PEX2	PEX2	YJL210W	RING-finger peroxin and E3 ubiquitin ligase, peroxisomal membrane protein with a C-terminal zinc-binding RING domain, forms translocation subcomplex with Pex10p and Pex12p which functions in peroxisomal matrix protein import	0.0896207	1	-0.223506	0.976399	-0.443755	0.0582595	-0.853806	0.00012106	-0.54799	0.0057606
PAS_chr3_0047	ARP8	ARP8	YOR141C	Nuclear actin-related protein involved in chromatin remodeling, component of chromatin-remodeling enzyme complexes; has mRNA binding activity	0.0263504	1	0.0930184	1	0.151982	1	0.620187	7.64015e-05	0.240313	0.153456
PAS_chr3_0050	PAS_chr3_0050	NA	NA	hypothetical protein	0.11885	1	-0.422118	0.000535493	-0.420788	0.00552611	-0.82632	7.83259e-08	-0.686344	1.10135e-05
PAS_chr3_0052	THI80	THI80	YOR143C	Thiamine pyrophosphokinase, phosphorylates thiamine to produce the coenzyme thiamine pyrophosphate (thiamine diphosphate)	0.106265	1	-0.258832	0.649435	-0.500625	0.00583056	-0.603053	0.000811133	-0.348408	0.0212251
PAS_chr3_0066	MXR1-1	MXR1	YER042W	Methionine-S-sulfoxide reductase, involved in the response to oxidative stress; protects iron-sulfur clusters from oxidative inactivation along with MXR2; involved in the regulation of lifespan	-0.102437	1	0.0268884	1	-0.149893	1	-0.583548	0.00840448	-0.151075	1
PAS_chr3_0069	CAT2	CAT2	YML042W	Carnitine acetyl-CoA transferase present in both mitochondria and peroxisomes, transfers activated acetyl groups to carnitine to form acetylcarnitine which can be shuttled across membranes	1.52529	1.79507e-07	1.53164	4.11649e-07	1.77683	5.55802e-09	1.82424	1.47888e-11	1.31118	3.73674e-09
PAS_chr3_0072	DGK1	DGK1	YOR311C	Diacylglycerol kinase, localized to the endoplasmic reticulum (ER); overproduction induces enlargement of ER-like membrane structures and suppresses a temperature-sensitive sly1 mutation; contains a CTP transferase domain	0.25527	0.0409122	0.659543	1.78802e-06	0.580583	2.86132e-05	0.857751	1.73332e-08	0.560916	9.85445e-07
PAS_chr3_0075	PAS_chr3_0075	NA	NA	Protein of unknown function	0.0685654	1	0.919583	1.20893e-06	0.941426	8.81251e-06	1.14099	2.8218e-08	0.99111	1.20495e-07
PAS_chr3_0076	EPX1	NA	NA	Extracellular protein X1, contains CRIST domain, most abundant secreted protein in Pp, highly O-glycosilated (Pichia pastoris)	-0.875167	0.00105139	-0.00526511	1	-0.384295	0.029647	-0.793446	2.08131e-05	-0.659693	0.00010248
PAS_chr3_0081	PAS_chr3_0081	NA	NA	Hypothetical protein_not annotated in NCBI	0.12183	1	0.117897	0.801187	0.285424	0.336174	0.983655	2.27494e-05	0.266186	0.341595
PAS_chr3_0086	PAS_chr3_0086	NA	NA	Peroxisomal 2,4-dienoyl-CoA reductase, auxiliary enzyme of fatty acid beta-oxidation	0.218999	0.495634	-0.453036	0.0139046	-0.563217	0.00191737	-0.40622	0.00211389	-0.610024	0.000120797
PAS_chr3_0093	PAS_chr3_0093	NA	NA	Hypothetical protein_not annotated in NCBI	0.0116925	1	0.387601	0.0205846	0.437456	0.00751649	1.72475	4.42995e-08	0.305272	0.0148561
PAS_chr3_0099	PAS_chr3_0099	NA	NA	Mitochondrial NAD+ transporter, involved in the transport of NAD+ into the mitochondria (see also YEA6); member of the mitochondrial carrier subfamily; disputed role as a pyruvate transporter; has putative mouse and human orthologs	-0.253811	1	-0.741706	0.000324	-1.12421	1.52446e-06	-1.84936	9.00624e-09	-1.64862	1.21973e-07
PAS_chr3_0103	PAS_chr3_0103	NA	NA	hypothetical protein	-0.0465969	1	0.0124513	1	-0.00530803	1	0.599911	0.00699973	-0.0643564	1
PAS_chr3_0115	SFL1	SFL1	YOR140W	Transcriptional repressor and activator; involved in repression of flocculation-related genes, and activation of stress responsive genes; negatively regulated by cAMP-dependent protein kinase A subunit Tpk2p	-0.212683	1	-0.338003	0.0409234	-0.31854	0.076494	-0.700184	7.87126e-07	-0.52971	3.93894e-05
PAS_chr3_0126	PAS_chr3_0126	NA	NA	Protein of unknown function (DUF3166)	-0.126413	1	-0.565229	0.00140466	-0.522746	0.00678489	-0.991251	5.24502e-07	-0.83789	4.0497e-06
PAS_chr3_0133	PAS_chr3_0133	NA	NA	GTPase involved in G-protein signaling in the adenylate cyclase activating pathway, plays a role in cell proliferation; localized to the plasma membrane; homolog of mammalian RAS proto-oncogenes	0.434495	0.0110202	0.510376	0.00320573	0.576227	0.000438892	0.328191	0.0703169	0.584753	8.34322e-05
PAS_chr3_0146	PAS_chr3_0146	NA	NA	hypothetical protein	-0.120635	1	0.133616	1	-0.0208001	1	1.30417	5.36812e-06	0.110662	1
PAS_chr3_0149	PAS_chr3_0149	NA	NA	hypothetical protein	0.166723	1	1.41155	6.02765e-09	1.19403	3.44862e-07	1.0156	3.61147e-07	0.702372	0.00027633
PAS_chr3_0153	PAS_chr3_0153	NA	NA	Not annotated in NCBI; conserved domain AFG1-like ATPase; homolog in DSMZ strain: PIPA00900	0.246903	1	0.590771	0.00153399	0.722571	0.00181308	0.736288	1.86472e-06	0.4373	0.0859584
PAS_chr3_0167	RIB3	RIB3	YDR487C	3,4-dihydroxy-2-butanone-4-phosphate synthase (DHBP synthase), required for riboflavin biosynthesis from ribulose-5-phosphate, also has an unrelated function in mitochondrial respiration	-0.22605	0.275292	-0.815744	2.41968e-06	-0.991411	1.09161e-06	-1.34988	6.66507e-10	-1.18733	8.48756e-07
PAS_chr3_0170	HCH1	HCH1	YNL281W	Heat shock protein regulator; binds to Hsp90p and may stimulate ATPase activity; originally identified as a high-copy number suppressor of a HSP90 loss-of-function mutation; GFP-fusion protein localizes to the cytoplasm and nucleus; protein abundance increases in response to DNA replication stress	1.00139	7.22797e-05	0.136558	0.870406	0.0164711	1	-0.266338	0.0880322	0.165902	0.621071
PAS_chr3_0172	YHL008C	YHL008C	YHL008C	Putative protein of unknown function, may be involved in the uptake of chloride ions; does not appear to be involved in monocarboxylic acid transport; green fluorescent protein (GFP)-fusion protein localizes to the vacuole	-0.667649	0.000777887	0.277871	0.409497	0.481758	0.00195441	0.874474	8.58712e-06	0.674977	4.69644e-06
PAS_chr3_0175	PAS_chr3_0175	NA	NA	Metallopeptidase family M24;Creatinase/aminopeptidase	0.022458	1	-0.0810543	1	-0.110003	1	-1.38335	1.20071e-08	-0.0556426	1
PAS_chr3_0188	PDC1	PDC1	YLR044C	Major of three pyruvate decarboxylase isozymes, key enzyme in alcoholic fermentation, decarboxylates pyruvate to acetaldehyde; subject to glucose-, ethanol-, and autoregulation; involved in amino acid catabolism	0.179913	1	0.48411	0.148198	0.678024	0.00460305	0.794552	0.000885956	0.536905	0.0105457
PAS_chr3_0200	WSS1	WSS1	YHR134W	Sumoylated protein that localizes to a single spot on the nuclear periphery of mother cells but not daughters; interacts genetically with SMT3; UV-sensitive mutant phenotype and genetic interactions suggest a role in the DNA damage response	-0.0749549	1	-0.0967969	1	-0.251646	0.651176	-0.587085	0.000346343	-0.406099	0.00895924
PAS_chr3_0208	PAS_chr3_0208	NA	NA	hypothetical protein	-0.202567	0.446596	-0.363586	0.00668557	-0.57374	9.16477e-05	-0.508635	3.40393e-05	-0.595837	3.75767e-05
PAS_chr3_0209	RMD5	RMD5	YDR255C	Component of GID Complex that confers ubiquitin ligase (U3) activity; necessary for polyubiquitination and degradation of the gluconeogenic enzyme fructose-1,6-bisphosphatase; forms dimer with Fyv10p that is then recruited to GID Complex by Gid8p; also required for sporulation; conserved protein that has a degenerate RING finger domain	-0.139116	1	0.652149	0.000891522	-0.131091	1	-0.140291	1	-0.219377	0.534016
PAS_chr3_0218	DGA1	DGA1	YOR245C	Diacylglycerol acyltransferase; catalyzes the terminal step of triacylglycerol (TAG) formation, acylates diacylglycerol using acyl-CoA as an acyl donor; Lro1p and Dga1p can O-acylate ceramides; localized to lipid particles	-0.963261	0.00060211	-0.872984	0.000407066	-0.933528	8.01316e-05	-0.675736	0.000387758	-0.951058	1.1472e-05
PAS_chr3_0225	OSM1	OSM1	YJR051W	Fumarate reductase, catalyzes the reduction of fumarate to succinate; required for the reoxidation of intracellular NADH under anaerobic conditions; mutations cause osmotic sensitivity; OSM1 has a paralog, FRD1, that arose from the whole genome duplication	0.138654	1	-0.321345	0.0162914	-0.572907	0.0176355	-0.737863	5.56363e-06	-0.920009	6.71043e-07
PAS_chr3_0230	SSA3	SSA3	YBL075C	ATPase involved in protein folding and the response to stress; plays a role in SRP-dependent cotranslational protein-membrane targeting and translocation; member of the heat shock protein 70 (HSP70) family; localized to the cytoplasm; SSA3 has a paralog, SSA4, that arose from the whole genome duplication	0.632675	0.00603534	-0.160715	0.920968	-0.0755741	1	0.720563	0.000108761	0.110652	1
PAS_chr3_0231	PAS_chr3_0231	NA	NA	Glycosyl transferase family 8;Nucleotide-diphospho-sugar transferases	-0.00610692	1	-0.271527	0.0145903	-0.69056	1.69128e-06	-0.818858	1.9844e-08	-0.764074	3.13135e-08
PAS_chr3_0234	MAK3	MAK3	YPR051W	Catalytic subunit of the NatC type N-terminal acetyltransferase; involved in subcellular targeting of select N-terminally acetylated substrates to the Golgi apparatus (Arl3p and Grh1p) and the inner nuclear membrane (Trm1p); required for replication of dsRNA virus	0.364489	0.454934	0.392626	0.246911	0.502531	0.0358201	0.610831	0.00628047	0.770556	0.00154417
PAS_chr3_0235	STP3	STP3	YLR375W	Zinc-finger protein of unknown function; possibly involved in pre-tRNA splicing and in uptake of branched-chain amino acids; STP3 has a paralog, STP4, that arose from the whole genome duplication	0.477248	0.00419368	0.574302	0.000227523	0.619425	6.00925e-05	0.452402	0.000161852	0.723416	1.02443e-05
PAS_chr3_0251	MIT1	MIT1	YEL007W	Transcriptional regulator of pseudohyphal growth; protein with sequence similarity to S. pombe gti1+ (gluconate transport inducer 1) and C. albicans Wor1	-0.305459	0.354514	-0.627296	0.000154932	-0.817874	3.40373e-05	-0.98222	2.23337e-07	-0.872841	1.91637e-06
PAS_chr3_0253	ACH1	ACH1	YBL015W	Protein with CoA transferase activity, particularly for CoASH transfer from succinyl-CoA to acetate; has minor acetyl-CoA-hydrolase activity; phosphorylated; required for acetate utilization and for diploid pseudohyphal growth	-0.428624	0.00741158	-0.603138	5.89344e-05	-0.554136	0.000873579	-0.546587	0.000198891	-0.38445	0.00288761
PAS_chr3_0254	PAS_chr3_0254	NA	NA	Hypothetical protein_not annotated in NCBI	0.358197	0.0563782	0.520428	0.00185635	0.56736	0.00025901	1.37194	4.14871e-09	0.5504	4.98957e-05
PAS_chr3_0259	YGR067C	YGR067C	YGR067C	Putative protein of unknown function; contains a zinc finger motif similar to that of Adr1p	-0.159677	0.805302	-0.406136	0.0076366	-0.493887	0.00141911	-0.741017	8.8031e-06	-0.624847	7.08444e-06
PAS_chr3_0272	MED4	MED4	YOR174W	Subunit of the RNA polymerase II mediator complex; associates with core polymerase subunits to form the RNA polymerase II holoenzyme; essential for transcriptional regulation	0.196196	1	-0.619626	0.0812253	-0.454001	0.800893	-0.57258	0.0783854	-0.662782	0.0264947
PAS_chr3_0278	ESBP6	ESBP6	YNL125C	Protein with similarity to monocarboxylate permeases, appears not to be involved in transport of monocarboxylates such as lactate, pyruvate or acetate across the plasma membrane	0.667985	0.00130907	-0.113242	1	-0.0660322	1	-0.241575	0.165466	0.0213998	1
PAS_chr3_0284	PAS_chr3_0284	NA	NA	Fungal specific transcription factor domain;Zn2/Cys6 DNA-binding domain	-0.142973	1	-0.267406	0.0201441	-0.361048	0.00528999	-0.662874	9.50788e-06	-0.365114	0.00682186
PAS_chr3_0288	PAS_chr3_0288	NA	NA	hypothetical protein	0.849776	3.17812e-06	1.94371	1.80779e-10	2.30506	2.35025e-09	2.15886	1.01254e-10	2.23148	5.19737e-11
PAS_chr3_0299	YPS1-3	YPS1	YLR120C	Aspartic protease; member of the yapsin family of proteases involved in cell wall growth and maintenance; attached to the plasma membrane via a glycosylphosphatidylinositol (GPI) anchor; YPS1 has a paralog, MKC7, that arose from the whole genome duplication	-0.243882	1	-0.147169	1	-0.609803	0.0207694	-0.41677	0.0233405	-0.7778	0.000246824
PAS_chr3_0303	YPS1-4	YPS1	YLR120C	Aspartic protease; member of the yapsin family of proteases involved in cell wall growth and maintenance; attached to the plasma membrane via a glycosylphosphatidylinositol (GPI) anchor; YPS1 has a paralog, MKC7, that arose from the whole genome duplication	-0.543002	0.000839086	-0.935552	2.88352e-06	-1.04267	8.26861e-06	-0.802821	2.70623e-06	-0.825009	1.25371e-06
PAS_chr3_0315	PAS_chr3_0315	NA	NA	Transporter, member of the ARN family of transporters that specifically recognize siderophore-iron c	0.239303	0.427342	0.360984	0.0208251	0.0893116	1	1.17319	2.34527e-07	0.27667	0.00533881
PAS_chr3_0322	TOP2	TOP2	YNL088W	Topoisomerase II, relieves torsional strain in DNA by cleaving and re-sealing the phosphodiester backbone of both positively and negatively supercoiled DNA; cleaves complementary strands; localizes to axial cores in meiosis; required for replication slow zone (RSZ) breakage following Mec1p inactivation	-0.246827	0.728248	-0.150136	1	-0.16996	1	-0.592316	3.20759e-05	-0.491157	0.00028646
PAS_chr3_0336	PAS_chr3_0336	NA	NA	hypothetical protein	-0.056768	1	0.347633	0.0532935	0.38246	0.0397256	1.61832	3.31219e-09	0.526809	0.000176594
PAS_chr3_0337	PAS_chr3_0337	NA	NA	hypothetical protein	0.232871	0.997068	1.24929	1.44495e-07	0.904219	7.30839e-06	0.621371	4.82584e-05	0.830183	3.40249e-06
PAS_chr3_0349	YMR226C	YMR226C	YMR226C	NADP(+)-dependent dehydrogenase; acts on serine, L-allo-threonine, and other 3-hydroxy acids; green fluorescent protein fusion protein localizes to the cytoplasm and nucleus; may interact with ribosomes, based on co-purification experiments	0.247046	0.245265	0.503428	0.000136473	0.613209	9.80357e-05	0.554467	1.24124e-05	0.659292	8.39201e-07
PAS_chr3_0353	PAS_chr3_0353	NA	NA	Yippee putative zinc-binding protein	-0.00805421	1	0.399206	0.337516	0.668181	0.00884687	0.840192	0.000131272	0.869388	6.55194e-05
PAS_chr3_0361	PNC1	PNC1	YGL037C	Nicotinamidase that converts nicotinamide to nicotinic acid; part of the NAD(+) salvage pathway; required for life span extension by calorie restriction; PNC1 expression responds to all known stimuli that extend replicative life span; protein increases in abundance and relative distribution to cytoplasmic foci decreases upon DNA replication stress	-0.180492	0.18542	-0.403377	0.000104096	-0.360457	0.0030967	-0.625622	2.85903e-07	-0.525931	3.73158e-06
PAS_chr3_0362	PAS_chr3_0362	NA	NA	hypothetical protein	0.789334	4.38415e-05	0.217868	0.0836413	0.255753	0.302113	0.491884	1.73379e-06	0.417821	3.19586e-05
PAS_chr3_0370	MNN2-1	MNN2	YBR015C	Alpha-1,2-mannosyltransferase, responsible for addition of the first alpha-1,2-linked mannose to form the branches on the mannan backbone of oligosaccharides, localizes to an early Golgi compartment	-0.657049	0.000505828	-0.685045	7.21639e-06	-0.84297	9.16188e-07	-1.15131	9.68467e-10	-0.9143	8.23494e-09
PAS_chr3_0372	CCC1	CCC1	YLR220W	Putative vacuolar Fe2+/Mn2+ transporter; suppresses respiratory deficit of yfh1 mutants, which lack the ortholog of mammalian frataxin, by preventing mitochondrial iron accumulation; relative distribution to the vacuole decreases upon DNA replication stress	-0.42242	0.37218	-0.643601	0.00329768	-0.720222	0.0139795	-1.07474	4.94546e-06	-0.599637	0.025957
PAS_chr3_0374	PAS_chr3_0374	NA	NA	Zinc finger, C3HC4 type (RING finger);L domain-like	-0.210336	0.517522	-1.30408	5.36633e-07	-2.13921	5.36604e-09	-2.85293	1.52248e-11	-2.54662	4.77116e-11
PAS_chr3_0377	OYE2	OYE2	YHR179W	Conserved NADPH oxidoreductase containing flavin mononucleotide (FMN); responsible for geraniol reduction into citronellol during fermentation; homologous to Oye3p with different ligand binding and catalytic properties; may be involved in sterol metabolism, oxidative stress response, and programmed cell death; protein abundance increases in response to DNA replication stress	0.500724	0.000368991	1.80979	5.42668e-08	1.89414	4.69964e-09	2.21954	4.37572e-12	1.65869	1.40557e-10
PAS_chr3_0403	ACS2	ACS2	YLR153C	Acetyl-coA synthetase isoform which, along with Acs1p, is the nuclear source of acetyl-coA for histone acetylation; mutants affect global transcription; required for growth on glucose; expressed under anaerobic conditions	1.36464	0.00212455	3.8522	1.68223e-11	3.94735	4.72462e-11	3.72319	6.27935e-12	4.25361	1.39468e-12
PAS_chr3_0434	AGC1	AGC1	YPR021C	Mitochondrial amino acid transporter, acts both as a glutamate uniporter and as an aspartate-glutamate exchanger; involved in nitrogen metabolism and nitrogen compound biosynthesis	0.0423521	1	-0.148476	0.725702	-0.63204	0.000402669	-1.15293	6.77472e-10	-0.969336	3.69642e-07
PAS_chr3_0438	MPT5	MPT5	YGL178W	mRNA-binding protein of the PUF family; binds to the 3' UTR of specific mRNAs, including those involved in mating type switching, cell wall integrity, chronological lifespan, chromatin modification, and spindle pole body architecture; recruits the CCR4-NOT deadenylase complex to mRNAs along with Dhh1p and Dcp1p to promote deadenylation, decapping, and decay; also interacts with the Caf20p transla…	0.0505665	1	0.668923	0.000195557	0.707905	0.000212264	0.258892	0.170731	0.532027	0.000386775
PAS_chr3_0439	PAS_chr3_0439	NA	NA	Hypothetical protein_not annotated in NCBI	-0.421911	0.000506165	-1.26023	1.61187e-08	-1.8128	5.8248e-09	-1.87876	2.077e-11	-1.9823	1.92103e-11
PAS_chr3_0440	JEN1	JEN1	YKL217W	Monocarboxylate/proton symporter of the plasma membrane; transport activity is dependent on the pH gradient across the membrane; mediates high-affinity uptake of carbon sources lactate, pyuvate, and acetate, and also of the micronutrient selenite, whose structure mimics that of monocarboxylates; expression and localization are tightly regulated, with transcription repression, mRNA degradation, an…	-0.227265	0.896453	-0.924111	0.00018034	-0.452475	0.0801811	-0.649949	0.00156967	-0.412957	0.00891941
PAS_chr3_0441	RPE1-2	RPE1	YJL121C	D-ribulose-5-phosphate 3-epimerase, catalyzes a reaction in the non-oxidative part of the pentose-phosphate pathway; mutants are sensitive to oxidative stress	-0.177192	1	-0.702692	6.08721e-05	-1.09078	4.85514e-07	-1.37498	3.45246e-10	-1.3117	2.26425e-10
PAS_chr3_0446	YDR541C-4	YDR541C	YDR541C	Putative dihydrokaempferol 4-reductase	-0.0064631	1	0.542459	0.000386937	0.372509	0.512496	0.691178	0.000187027	0.142892	0.597967
PAS_chr3_0449	YDR541C-2	YDR541C	YDR541C	Putative dihydrokaempferol 4-reductase	0.757781	5.07081e-05	1.40306	3.5302e-09	1.34353	1.20357e-08	1.74268	1.24697e-10	1.42339	1.28212e-09
PAS_chr3_0469	STE11	STE11	YLR362W	Signal transducing MEK kinase; involved in pheromone response and pseudohyphal/invasive growth pathways where it phosphorylates Ste7p, and the high osmolarity response pathway, via phosphorylation of Pbs2p; regulated by Ste20p and Ste50p; protein abundance increases in response to DNA replication stress	0.19722	0.424059	0.747133	1.68315e-06	0.980256	4.47923e-07	0.830807	2.67982e-07	0.968089	2.10269e-07
PAS_chr3_0486	PAS_chr3_0486	NA	NA	PT repeat	-0.259225	0.916594	-0.805239	8.32689e-05	-0.747773	0.000675785	-0.815503	5.94027e-05	-0.767639	6.37304e-05
PAS_chr3_0492	PAS_chr3_0492	NA	NA	hypothetical protein	0.0214918	1	0.168057	0.578787	0.11324	0.987398	0.643987	3.82443e-06	0.246567	0.0341142
PAS_chr3_0493	PAS_chr3_0493	NA	NA	Fungal Zn(2)-Cys(6) binuclear cluster domain;Zn2/Cys6 DNA-binding domain	-0.337741	0.535644	-0.320959	0.411418	-0.389248	0.107657	-0.0590182	1	-0.611784	0.000464779
PAS_chr3_0505	YOR338W	YOR338W	YOR338W	Putative protein of unknown function; YOR338W transcription is regulated by Azf1p and its transcript is a specific target of the G protein effector Scp160p; identified as being required for sporulation in a high-throughput mutant screen; YOR338W has a paralog, FUN19, that arose from the whole genome duplication	0.175328	1	0.216278	0.192372	0.366105	0.00760517	0.444788	0.000255738	0.626686	3.85976e-06
PAS_chr3_0508	SSH4	SSH4	YKL124W	Specificity factor required for Rsp5p-dependent ubiquitination and sorting of cargo proteins at the multivesicular body; identified as a high-copy suppressor of a SHR3 deletion, increasing steady-state levels of amino acid permeases	-0.115064	1	-0.416527	0.00329912	-0.438691	0.00520364	-0.560548	2.26283e-06	-0.662102	1.38783e-05
PAS_chr3_0516	PAS_chr3_0516	NA	NA	High-affinity zinc transporter of the plasma membrane	-0.173728	1	-0.00896418	1	-0.233855	0.475813	1.61909	1.93838e-10	-0.136839	1
PAS_chr3_0519	VBA2	VBA2	YBR293W	Permease of basic amino acids in the vacuolar membrane	-0.0419635	1	0.130877	0.636225	0.16335	0.540923	0.997714	2.60476e-08	0.237187	0.0142836
PAS_chr3_0554	RSF2	RSF2	YJR127C	Zinc-finger protein; involved in transcriptional control of both nuclear and mitochondrial genes, many of which specify products required for glycerol-based growth, respiration, and other functions; RSF2 has a paralog, TDA9, that arose from the whole genome duplication; relocalizes from nucleus to cytoplasm upon DNA replication stress	-0.129334	1	-0.0351431	1	-0.237489	0.278166	-0.642674	2.52968e-05	-0.420565	0.00196882
PAS_chr3_0556	PAS_chr3_0556	NA	NA	Hypothetical protein_not annotated in NCBI	0.163129	1	0.686509	0.0262682	0.57931	0.522638	0.821811	0.0386673	0.805867	0.0117237
PAS_chr3_0567	CPR6	CPR6	YLR216C	Peptidyl-prolyl cis-trans isomerase (cyclophilin); catalyzes the cis-trans isomerization of peptide bonds N-terminal to proline residues; binds to Hsp82p and contributes to chaperone activity; protein abundance increases in response to DNA replication stress	0.895167	1.42836e-05	-0.0050084	1	-0.076029	1	0.153906	0.282976	0.0614266	1
PAS_chr3_0587	RAD17	RAD17	YOR368W	Checkpoint protein, involved in the activation of the DNA damage and meiotic pachytene checkpoints; with Mec3p and Ddc1p, forms a clamp that is loaded onto partial duplex DNA; homolog of human and S. pombe Rad1 and U. maydis Rec1 proteins	0.0479785	1	-0.109152	1	-0.313765	0.529946	-0.626381	0.00105453	-0.639538	0.00175977
PAS_chr3_0592	PAS_chr3_0592	NA	NA	Aminotransferase class-V	0.0980346	0.802247	0.27174	0.0258744	0.210733	0.130843	1.04531	4.14367e-08	0.344289	0.00229049
PAS_chr3_0616	HPM1	HPM1	YIL110W	AdoMet-dependent methyltransferase involved in a novel 3-methylhistidine modification of ribosomal protein Rpl3p; seven beta-strand MTase family member; null mutant exhibits a weak vacuolar protein sorting defect and caspofungin resistance	0.108467	0.890185	0.0142928	1	-0.0551136	1	2.2618	1.8024e-10	-0.0247017	1
PAS_chr3_0633	YBR139W	YBR139W	YBR139W	Putative serine type carboxypeptidase with a role in phytochelatin synthesis; green fluorescent protein (GFP)-fusion protein localizes to the vacuole; expression induced by nitrogen limitation in a GLN3, GAT1-independent manner	-0.281317	0.150289	-0.557383	0.000173666	-0.687194	9.26468e-05	-0.88495	5.4829e-07	-0.913308	1.49614e-06
PAS_chr3_0637	OPY2	OPY2	YPR075C	Integral membrane protein that acts as a membrane anchor for Ste50p; involved in the signaling branch of the high-osmolarity glycerol (HOG) pathway and as a regulator of the filamentous growth pathway; overproduction blocks cell cycle arrest in the presence of mating pheromone; relocalizes from vacuole to plasma membrane upon DNA replication stress	0.170462	0.758339	0.475485	0.000370577	0.663459	8.48491e-06	0.367463	0.000330876	0.665571	3.11734e-06
PAS_chr3_0648	THI4	THI4	YGR144W	Thiazole synthase, abundant protein involved in the formation of the thiazole moiety of thiamine during thiamine biosynthesis; acts more as a co-substrate rather than an enzyme by providing the sulphur source for thiazole formation; undergoes a single turnover only; required for mitochondrial genome stability in response to DNA damaging agents	-0.422715	0.74436	-0.60577	0.0190281	-0.923757	0.00107024	-1.07188	1.85352e-05	-1.13306	1.61777e-05
PAS_chr3_0649	THI7	THI7	YLR237W	Plasma membrane transporter responsible for the uptake of thiamine, member of the major facilitator superfamily of transporters; mutation of human ortholog causes thiamine-responsive megaloblastic anemia	0.28924	0.559931	0.225381	0.639671	0.0463787	1	0.825657	1.11973e-05	-0.0184341	1
PAS_chr3_0662	SIT1	SIT1	YEL065W	Ferrioxamine B transporter, member of the ARN family of transporters that specifically recognize siderophore-iron chelates; transcription is induced during iron deprivation and diauxic shift; potentially phosphorylated by Cdc28p	1.6764	0.920917	2.41832	0.00415901	2.68552	0.00880373	3.81684	3.32096e-12	1.38225	0.701721
PAS_chr3_0668	PAS_chr3_0668	NA	NA	CV3147-like; Protein of unknown function (DUF917)	0.0530321	1	0.47289	0.00286704	0.420401	0.036757	1.27196	3.50683e-08	0.632751	1.684e-05
PAS_chr3_0670	TRX2	TRX2	YGR209C	Cytoplasmic thioredoxin isoenzyme; part of thioredoxin system which protects cells against oxidative and reductive stress; forms LMA1 complex with Pbi2p; acts as a cofactor for Tsa1p; required for ER-Golgi transport and vacuole inheritance; with Trx1p, facilitates mitochondrial import of small Tims Tim9p, Tim10p, Tim13p by maintaining them in reduced form; abundance increases under DNA replicatio…	-0.0821987	1	-0.0358506	1	0.0339377	1	1.09165	3.02316e-07	-0.107864	1
PAS_chr3_0676	QRI1	QRI1	YDL103C	UDP-N-acetylglucosamine pyrophosphorylase; catalyzes the formation of UDP-N-acetylglucosamine (UDP-GlcNAc), which is important in cell wall biosynthesis, protein N-glycosylation, and GPI anchor biosynthesis; protein abundance increases in response to DNA replication stress	0.328278	0.0522895	0.724777	1.00847e-05	0.73399	5.5157e-06	0.772118	3.87774e-07	0.748864	1.52056e-06
PAS_chr3_0679	PAS_chr3_0679	NA	NA	Electron transport accessory proteins	0.105635	1	0.17996	0.737953	0.154109	0.779486	0.606763	2.7982e-05	0.129339	0.775396
PAS_chr3_0693	GPM3	GPM3	YOL056W	Homolog of Gpm1p phosphoglycerate mutase; converts 3-phosphoglycerate to 2-phosphoglycerate in glycolysis; may be non-functional; GPM3 has a paralog, GPM2, that arose from the whole genome duplication	0.0186753	1	0.502345	2.31915e-05	0.664115	6.18063e-06	0.710433	1.16202e-06	0.686293	8.11031e-07
PAS_chr3_0697	PAS_chr3_0697	NA	NA	hypothetical protein	0.568223	0.0125972	0.240226	0.0374089	0.0363629	1	0.937713	3.05551e-08	-0.116478	0.683311
PAS_chr3_0721	UPS2	UPS2	YLR168C	Mitochondrial intermembrane space protein; involved in phospholipid metabolism; has role in regulation of phospholipid metabolism by inhibiting conversion of phosphatidylethanolamine to phosphatidylcholine; null mutant has defects in mitochondrial morphology; similar to Ups1p, Ups3p and to human PRELI; UPS2 has a paralog, UPS3, that arose from the whole genome duplication	0.195079	0.815309	0.327684	0.0076754	0.35498	0.119581	0.545295	1.74078e-05	0.603132	1.40099e-05
PAS_chr3_0727	PAS_chr3_0727	NA	NA	Component of the spindle pole body outer plaque; acts through the mitotic exit network to specify asymmetric spindle pole body inheritance	-0.312056	0.477169	-0.315257	0.194641	-0.33926	0.0635756	-0.408072	0.000184958	-0.598905	8.86862e-06
PAS_chr3_0735	IPT1	IPT1	YDR072C	Inositolphosphotransferase, involved in synthesis of mannose-(inositol-P)2-ceramide (M(IP)2C), the most abundant sphingolipid; can mutate to resistance to the antifungals syringomycin E and DmAMP1 and to K. lactis zymocin	0.606179	5.37369e-05	1.11469	3.18001e-08	1.23339	2.29277e-08	1.26774	1.39532e-09	1.14558	3.58863e-09
PAS_chr3_0763	AQY1	AQY1	YPR192W	Spore-specific water channel that mediates the transport of water across cell membranes, developmentally controlled; may play a role in spore maturation, probably by allowing water outflow, may be involved in freeze tolerance	-0.124897	1	-0.623863	0.00196973	-0.597841	0.00120212	-0.853461	1.79539e-06	-0.696365	2.41144e-05
PAS_chr3_0787	MNN2-3	MNN2	YBR015C	Alpha-1,2-mannosyltransferase, responsible for addition of the first alpha-1,2-linked mannose to form the branches on the mannan backbone of oligosaccharides, localizes to an early Golgi compartment	0.256845	0.236503	0.85541	6.36858e-07	1.23087	1.02747e-07	1.10193	1.31317e-07	0.989604	7.80768e-08
PAS_chr3_0793	PAS_chr3_0793	NA	NA	Hypothetical protein_not annotated in NCBI	0.233568	0.0501947	0.51548	0.000448426	0.466803	9.86735e-05	1.33258	4.08122e-10	0.676996	1.50389e-05
PAS_chr3_0802	PAS_chr3_0802	NA	NA	hypothetical protein	-0.208587	1	-0.224854	1	-0.240977	0.87295	-0.614338	0.000313449	-0.423226	0.00357631
PAS_chr3_0806	PAS_chr3_0806	NA	NA	hypothetical protein	0.229276	0.714785	0.602266	6.96862e-05	0.416412	0.00742992	0.301055	0.00522979	0.307958	0.0343379
PAS_chr3_0815	VPS70-1	VPS70	YJR126C	Protein of unknown function involved in vacuolar protein sorting	-0.252453	1	-0.150561	1	-0.107356	1	-0.386713	0.000846855	-0.685097	0.000105568
PAS_chr3_0821	ERS1-1	ERS1	YCR075C	Protein with similarity to human cystinosin, which is a H(+)-driven transporter involved in L-cystine export from lysosomes and implicated in the disease cystinosis; contains seven transmembrane domains	0.136653	1	0.607789	0.000122748	0.651902	0.000163101	0.529972	0.000238828	0.54733	0.0114637
PAS_chr3_0822	PXA1	PXA1	YPL147W	Subunit of a heterodimeric peroxisomal ATP-binding cassette transporter complex (Pxa1p-Pxa2p), required for import of long-chain fatty acids into peroxisomes; similarity to human adrenoleukodystrophy transporter ABCD1 and ABCD2 and ALD-related proteins; mutations in ABCD1 cause X-linked adrenoleukodystrophy (X-ALD), a peroxisomal disorder	0.86399	0.000119809	0.889767	8.67785e-05	0.94757	0.000683205	0.910969	1.11074e-07	0.661777	3.87476e-06
PAS_chr3_0826	GPM1	GPM1	YKL152C	Tetrameric phosphoglycerate mutase, mediates the conversion of 3-phosphoglycerate to 2-phosphoglycerate during glycolysis and the reverse reaction during gluconeogenesis	0.21512	1	0.16772	0.94499	0.298995	0.158429	0.83902	2.30016e-05	0.398181	0.00661687
PAS_chr3_0829	PAS_chr3_0829	NA	NA	Domain of unknown function (DUF718);Dimeric alpha+beta barrel	0.504069	0.0228205	0.63567	0.00116227	0.663855	0.000241442	1.00451	1.31019e-07	0.793577	3.02598e-06
PAS_chr3_0832	DAS1	NA	NA	Dihydroxyacetone synthase variant 1 (Pichia pastoris)	-0.49528	1	-0.854786	0.147622	-1.46815	0.00549261	-2.16841	1.48611e-05	-1.80941	0.000157214
PAS_chr3_0833	PAS_chr3_0833	NA	NA	Amphiphysin-like lipid raft protein; interacts with Rvs167p and regulates polarization of the actin cytoskeleton, endocytosis, cell polarity, cell fusion and viability following starvation or osmotic stress	0.141594	1	0.0271628	1	-0.491037	0.504395	-0.779126	0.0212427	-0.436152	0.608291
PAS_chr3_0834	DAS2	NA	NA	Dihydroxyacetone synthase variant 2 (Pichia pastoris)	-0.298869	1	-0.789888	0.127562	-1.3533	0.00416345	-1.95037	1.46891e-05	-1.53344	0.000263346
PAS_chr3_0835	PAS_chr3_0835	NA	NA	Hypothetical protein_not annotated in NCBI	0.171877	1	0.446671	0.00568816	0.551388	0.00258845	0.0604667	1	0.591788	4.76449e-05
PAS_chr3_0836	MPP1	NA	NA	Fungal Zn2/Cys6 DNA-binding domain; homolog to Hansenula polymorpha transcription factor involved in peroxisome biogenesis/degradation	-0.156354	1	-0.492394	0.000638276	-0.7615	0.000287032	-1.37642	6.2507e-09	-1.08758	1.05808e-06
PAS_chr3_0841	DAK2	DAK2	YFL053W	Dihydroxyacetone kinase, required for detoxification of dihydroxyacetone (DHA); involved in stress adaptation	-0.181431	1	-0.591637	0.304796	-1.08802	0.00579922	-1.41371	5.39372e-05	-1.34092	6.62415e-05
PAS_chr3_0842	THI20	THI20	YOL055C	Trifunctional enzyme of thiamine biosynthesis, degradation and salvage; has hydroxymethylpyrimidine (HMP) kinase, HMP-phosphate (HMP-P) kinase and thiaminase activities; member of a gene family with THI21 and THI22; HMP and HMP-P kinase activity redundant with Thi21p	0.0669573	1	-0.380484	0.100601	-0.704515	0.00167656	-1.12771	1.97366e-07	-0.814549	1.36816e-05
PAS_chr3_0848	AGP2-2	AGP2	YBR132C	High affinity polyamine permease, preferentially uses spermidine over putrescine; expression is down-regulated by osmotic stress; plasma membrane carnitine transporter, also functions as a low-affinity amino acid permease	-0.379761	1	-0.329455	1	-0.432825	0.500006	-0.545019	0.0393519	-0.601345	0.006953
PAS_chr3_0854	PAS_chr3_0854	NA	NA	Alpha/beta hydrolase family;alpha/beta-Hydrolases	0.439284	0.00501459	0.410513	0.00709153	0.58908	6.65598e-05	0.502173	5.55976e-05	0.605606	1.99845e-05
PAS_chr3_0858	STE6-1	STE6	YKL209C	Plasma membrane ATP-binding cassette (ABC) transporter required for the export of a-factor, catalyzes ATP hydrolysis coupled to a-factor transport; contains 12 transmembrane domains and two ATP binding domains; expressed only in MATa cells	-0.124921	1	-1.03602	5.11665e-06	-0.876625	6.00074e-05	-0.37806	0.0269192	-0.763428	5.14684e-05
PAS_chr3_0861	STE3	STE3	YKL178C	Receptor for a factor pheromone, couples to MAP kinase cascade to mediate pheromone response; transcribed in alpha cells and required for mating by alpha cells, ligand bound receptors endocytosed and recycled to the plasma membrane; GPCR	-1.2925	0.00257611	-1.26552	0.00066593	-1.23268	0.00179197	-0.806293	0.0139992	-1.21524	0.000457392
PAS_chr3_0864	PAS_chr3_0864	NA	NA	Cytochrome P450;Cytochrome P450	0.0425677	1	0.168421	1	0.16579	1	0.630561	0.00387221	0.0515866	1
PAS_chr3_0866	PAS_chr3_0866	NA	NA	GPI-anchored aspartyl protease, member of the yapsin family of proteases involved in cell wall growth and maintenance; shares functions with Yap3p and Kex2p.	-0.217563	0.85301	-0.517617	0.00354472	-0.802496	9.93685e-05	-1.24227	4.62821e-07	-1.04426	4.04228e-06
PAS_chr3_0867	FGH1	YJL068C	YJL068C	Non-essential intracellular esterase that can function as an S-formylglutathione hydrolase; may be involved in the detoxification of formaldehyde, which can be metabolized to S-formylglutathione; similar to human esterase D	-0.00730355	1	-0.0269108	1	-0.384677	0.00889665	-0.784723	2.22037e-07	-0.541104	1.68602e-05
PAS_chr3_0868	FBP1	FBP1	YLR377C	Fructose-1,6-bisphosphatase; key regulatory enzyme in the gluconeogenesis pathway, required for glucose metabolism; undergoes either proteasome-mediated or autophagy-mediated degradation depending on growth conditions; glucose starvation results in redistribution to the periplasm; interacts with Vid30p	-0.0425811	1	-0.465287	0.00205362	-0.776833	1.54735e-05	-1.11307	1.65456e-08	-1.03948	5.62127e-08
PAS_chr3_0888	VPS73	VPS73	YGL104C	Mitochondrial protein; mutation affects vacuolar protein sorting; putative transporter; member of the sugar porter family; VPS73 has a paralog, YBR241C, that arose from the whole genome duplication	-0.351819	0.141134	-0.203073	0.552497	-0.247585	0.283181	0.78967	5.7477e-06	-0.242712	0.13863
PAS_chr3_0895	SLT2	SLT2	YHR030C	Serine/threonine MAP kinase; involved in regulating maintenance of cell wall integrity, cell cycle progression, and nuclear mRNA retention in heat shock; required for mitophagy and pexophagy; affects recruitment of mitochondria to phagophore assembly site (PAS); plays a role in adaptive response of cells to cold; regulated by the PKC1-mediated signaling pathway; SLT2 has a paralog, KDX1, that aro…	0.223392	0.474703	0.694607	8.72488e-06	0.874493	1.75814e-05	0.650979	4.11912e-05	0.768764	1.14874e-05
PAS_chr3_0930	ROG3	ROG3	YFR022W	Protein that binds the ubiquitin ligase Rsp5p via its 2 PY motifs; mutation suppresses the temperature sensitivity of an mck1 rim11 double mutant; proposed to regulate the endocytosis of plasma membrane proteins; ROG3 has a paralog, ROD1, that arose from the whole genome duplication	0.49493	0.0031828	0.730591	2.71112e-05	0.756601	5.05917e-05	0.6996	7.03332e-06	0.853837	4.8163e-06
PAS_chr3_0931	ATG18	ATG18	YFR021W	Phosphoinositide binding protein; required for vesicle formation in autophagy and the cytoplasm-to-vacuole targeting (Cvt) pathway; binds both phosphatidylinositol (3,5)-bisphosphate and phosphatidylinositol 3-phosphate; WD-40 repeat protein; relocalizes from vacuole to cytoplasm upon DNA replication stress; has 4 mammalian homologs WIPI1, WIPI2, WIPI3 and WIPI4/WDR45; mutations in human WDR45 ca…	-0.114975	0.809418	-0.743877	1.08573e-07	-0.779133	1.80015e-06	-0.913994	1.69917e-08	-0.833538	2.4327e-08
PAS_chr3_0932	FDH1	FDH1	YOR388C	NAD(+)-dependent formate dehydrogenase, may protect cells from exogenous formate	-0.386132	1	-0.947952	0.155797	-1.60048	0.00538626	-2.43851	1.04063e-05	-1.99256	0.000136793
PAS_chr3_0934	PAS_chr3_0934	NA	NA	Rhomboid family;Rhomboid-like	0.210572	1	0.99994	0.00324311	0.95303	0.011741	0.728171	0.0184082	0.615921	0.0614336
PAS_chr3_0937	EHD3	EHD3	YDR036C	3-hydroxyisobutyryl-CoA hydrolase, member of a family of enoyl-CoA hydratase/isomerases; non-tagged protein is detected in highly purified mitochondria in high-throughput studies; phosphorylated; mutation affects fluid-phase endocytosis	-0.136494	1	-0.471706	0.000313817	-0.593634	2.4317e-05	-0.637283	6.29279e-06	-0.6413	2.26378e-05
PAS_chr3_0951	TPI1	TPI1	YDR050C	Triose phosphate isomerase, abundant glycolytic enzyme; mRNA half-life is regulated by iron availability; transcription is controlled by activators Reb1p, Gcr1p, and Rap1p through binding sites in the 5' non-coding region; inhibition of Tpi1p activity by PEP (phosphoenolpyruvate) stimulates redox metabolism in respiring cells; E104D mutation in human TPI causes a rare autosomal disease	-0.117514	1	-0.438111	0.250487	-0.647885	0.01546	-0.667597	0.00387924	-0.581813	0.00546107
PAS_chr3_0960	KRE9	KRE9	YJL174W	Glycoprotein involved in cell wall beta-glucan assembly; null mutation leads to severe growth defects, aberrant multibudded morphology, and mating defects	0.137836	1	0.504877	0.000622723	0.609367	0.000804831	0.247863	0.102551	0.3771	0.00710322
PAS_chr3_0970	PAS_chr3_0970	NA	NA	hypothetical protein	-0.43304	0.0324341	-0.892662	3.31402e-06	-0.854094	3.3262e-06	-0.806742	5.94298e-08	-0.676567	1.79558e-06
PAS_chr3_0971	SMF1	SMF1	YOL122C	Divalent metal ion transporter with a broad specificity for di-valent and tri-valent metals; post-translationally regulated by levels of metal ions; member of the Nramp family of metal transport proteins	-0.456226	0.00463186	-0.649086	0.000159758	-0.510711	0.000567927	-0.410015	0.000136273	-0.551767	6.62709e-06
PAS_chr3_0975	SPS19	SPS19	YNL202W	Peroxisomal 2,4-dienoyl-CoA reductase, auxiliary enzyme of fatty acid beta-oxidation; homodimeric enzyme required for growth and sporulation on petroselineate medium; expression induced during late sporulation and in the presence of oleate	0.984438	1.73359e-07	0.680097	6.64593e-05	0.710433	0.00102079	0.224204	0.0987258	0.390423	0.000367641
PAS_chr3_0982	FRE1	FRE1	YLR214W	Ferric reductase and cupric reductase, reduces siderophore-bound iron and oxidized copper prior to uptake by transporters; expression induced by low copper and iron levels	0.01278	1	0.00154808	1	0.146174	0.735674	0.743808	5.05563e-08	0.230741	0.0225633
PAS_chr3_0985	YDL114W	YDL114W	YDL114W	Putative short-chain dehydrogenase/reductase; YDL114W is not an essential gene	0.0173211	1	-0.135626	0.668292	-0.130474	1	0.623755	1.39943e-06	-0.0515466	1
PAS_chr3_0987	ALD6-2	ALD5	YER073W	Mitochondrial aldehyde dehydrogenase, involved in regulation or biosynthesis of electron transport chain components and acetate formation; activated by K+; utilizes NADP+ as the preferred coenzyme; constitutively expressed	0.827145	0.00160823	3.24229	8.28581e-11	3.6668	7.152e-11	3.93869	2.68168e-12	3.51848	3.93269e-12
PAS_chr3_1003	CTS1	CTS1	YLR286C	Endochitinase, required for cell separation after mitosis; transcriptional activation during the G1 phase of the cell cycle is mediated by transcription factor Ace2p	-0.285484	0.181742	0.643004	8.27313e-05	0.407938	0.00378256	0.265435	0.00917603	0.209801	0.0840851
PAS_chr3_1008	PAS_chr3_1008	NA	NA	hypothetical protein	0.698896	0.0245394	-0.162306	1	-0.340573	0.865497	-0.332087	0.322876	-0.174578	1
PAS_chr3_1010	YLR149C	YLR149C	YLR149C	Protein of unknown function; overexpression causes a cell cycle delay or arrest; null mutation results in a decrease in plasma membrane electron transport; YLR149C is not an essential gene; protein abundance increases in response to DNA replication stress	-0.0540153	1	-0.582693	4.79311e-05	-0.568619	0.000106608	-0.572236	1.13843e-05	-0.764733	3.40116e-06
PAS_chr3_1012	ECM31	ECM31	YBR176W	Ketopantoate hydroxymethyltransferase, required for pantothenic acid biosynthesis, converts 2-oxoisovalerate into 2-dehydropantoate	0.40383	0.0501625	0.28719	0.398876	0.445375	0.0572432	0.698406	0.000378922	0.462427	0.0104418
PAS_chr3_1020	PAS_chr3_1020	NA	NA	Leucine Rich Repeat;L domain-like	-0.218689	0.870455	-0.924761	9.9062e-05	-1.63047	1.66047e-06	-2.38248	1.36916e-09	-2.09023	9.73061e-08
PAS_chr3_1021	DLD1	DLD1	YDL174C	D-lactate dehydrogenase, oxidizes D-lactate to pyruvate, transcription is heme-dependent, repressed by glucose, and derepressed in ethanol or lactate; located in the mitochondrial inner membrane	-0.0173195	1	0.417822	0.000232958	0.469903	0.000406484	0.327679	0.0120004	0.59078	7.66226e-06
PAS_chr3_1028	FLD	SFA1	YDL168W	Bifunctional alcohol dehydrogenase and formaldehyde dehydrogenase; formaldehyde dehydrogenase activity is glutathione-dependent; functions in formaldehyde detoxification and formation of long chain and complex alcohols, regulated by Hog1p-Sko1p; protein abundance increases in response to DNA replication stress	-0.208029	1	-0.324665	0.60845	-0.671753	0.0110875	-1.09663	1.14027e-05	-0.864953	0.000358044
PAS_chr3_1033	PAS_chr3_1033	NA	NA	FAD dependent oxidoreductase;Nucleotide-binding domain	0.111458	1	0.249853	0.0941701	0.360113	0.0174222	0.638282	4.64897e-06	0.628767	8.41939e-06
PAS_chr3_1037	RIB4	RIB4	YOL143C	Lumazine synthase (6,7-dimethyl-8-ribityllumazine synthase, also known as DMRL synthase); catalyzes synthesis of immediate precursor to riboflavin	-0.129302	1	-0.435952	0.000282017	-0.503857	0.000285273	-0.736592	2.22147e-06	-0.578082	2.91631e-05
PAS_chr3_1045	PEX1	PEX1	YKL197C	AAA-peroxin that heterodimerizes with AAA-peroxin Pex6p and participates in the recycling of peroxisomal signal receptor Pex5p from the peroxisomal membrane to the cystosol; induced by oleic acid and upregulated during anaerobiosis	-0.322446	0.0625993	-0.827495	3.36573e-07	-1.04161	2.05795e-07	-1.17259	2.87297e-09	-1.28068	2.04616e-09
PAS_chr3_1063	PAS_chr3_1063	NA	NA	PH domain-like	-0.399318	0.0143243	-0.670106	4.31604e-05	-0.997841	3.27974e-07	-1.12773	2.73875e-08	-1.04322	5.79973e-08
PAS_chr3_1071	PAS_chr3_1071	NA	NA	Translation elongation factor EF-1 gamma	-0.0816207	1	-0.462777	0.00585847	-1.09131	5.55341e-06	-1.69196	1.02378e-10	-1.55572	2.54462e-10
PAS_chr3_1072	LRP1	LRP1	YHR081W	Nuclear exosome-associated nucleic acid binding protein; involved in RNA processing, surveillance, degradation, tethering, and export; rapidly degraded by the proteasome in the absence of Rrp6p; homolog of mammalian nuclear matrix protein C1D involved in regulation of DNA repair and recombination	-0.0688757	1	-0.330011	0.00599015	-0.479645	0.00364436	-0.993445	5.32786e-08	-0.751268	7.31605e-07
PAS_chr3_1073	PEX3	PEX3	YDR329C	Peroxisomal membrane protein (PMP) required for proper localization and stability of PMPs; anchors peroxisome retention factor Inp1p at the peroxisomal membrane; interacts with Pex19p	-0.152629	1	-0.534039	0.00016233	-0.775766	6.62962e-06	-0.864991	2.73522e-07	-0.878744	4.19441e-07
PAS_chr3_1074	PAS_chr3_1074	NA	NA	hypothetical protein	-0.493679	0.0367883	0.207474	0.391513	0.0289766	1	1.02298	1.03751e-06	0.124945	0.712076
PAS_chr3_1080	PAS_chr3_1080	NA	NA	hypothetical protein	-0.321956	0.0576836	-0.396821	0.00425155	-0.407893	0.00419656	-0.614181	5.07419e-05	-0.481436	0.000374093
PAS_chr3_1084	MET5	MET5	YJR137C	Sulfite reductase beta subunit, involved in amino acid biosynthesis, transcription repressed by methionine	-0.151552	1	-0.42778	0.0434473	-0.462768	0.0174572	-0.699333	0.000249574	-0.547563	0.000978062
PAS_chr3_1089	PAS_chr3_1089	NA	NA	Sporulation specific protein that localizes to the spore wall; required for sporulation at a point after meiosis II and during spore wall formation; SSP2 expression is induced midway in meiosis	0.270217	0.126227	-0.184878	0.2368	-0.363491	0.00149906	-0.964851	7.79193e-09	-0.434812	0.00161848
PAS_chr3_1111	SDH2	SDH2	YLL041C	Iron-sulfur protein subunit of succinate dehydrogenase (Sdh1p, Sdh2p, Sdh3p, Sdh4p), which couples the oxidation of succinate to the transfer of electrons to ubiquinone as part of the TCA cycle and the mitochondrial respiratory chain	-0.0238897	1	-0.487278	6.13757e-05	-0.61925	1.11377e-05	-0.559803	2.34496e-05	-0.603783	1.5726e-05
PAS_chr3_1116	PAS_chr3_1116	NA	NA	hypothetical protein	0.176542	0.806161	0.598449	3.30325e-06	0.801913	9.55638e-07	0.49258	1.41038e-05	0.773175	1.06224e-07
PAS_chr3_1145	FLO5-2	FLO5	YHR211W	Lectin-like cell wall protein (flocculin) involved in flocculation; binds mannose chains on the surface of other cells, confers floc-forming ability that is chymotrypsin resistant but heat labile; FLO5 has a paralog, FLO1, that arose from a segmental duplication	1.68507	5.95774e-07	0.612408	0.0336081	-0.945206	0.541545	0.359887	0.864117	-1.79431	8.15731e-08
PAS_chr3_1149	PAS_chr3_1149	NA	NA	HMG (high mobility group) box;HMG-box	0.116626	1	0.53461	0.00363637	0.522637	0.000770274	0.719562	4.94133e-06	0.285331	0.0338252
PAS_chr3_1157	YPS1-2	YPS1	YLR120C	Aspartic protease; member of the yapsin family of proteases involved in cell wall growth and maintenance; attached to the plasma membrane via a glycosylphosphatidylinositol (GPI) anchor; YPS1 has a paralog, MKC7, that arose from the whole genome duplication	-0.294785	0.330234	0.0381746	1	-0.571332	0.00125496	-0.547522	0.000579834	-0.711877	0.000109202
PAS_chr3_1161	BRO1	BRO1	YPL084W	Cytoplasmic class E vacuolar protein sorting (VPS) factor that coordinates deubiquitination in the multivesicular body (MVB) pathway by recruiting Doa4p to endosomes	0.00443402	1	0.594451	5.93534e-06	0.137963	0.556327	0.0575299	1	0.147718	0.272002
PAS_chr3_1171	PAS_chr3_1171	NA	NA	Pumilio-family RNA binding repeat;ARM repeat	-0.0292064	1	-0.0836802	1	0.00571834	1	0.65195	0.000602213	-0.0262346	1
PAS_chr3_1173	PAS_chr3_1173	NA	NA	Family of unknown function (DUF572)	-0.0716698	1	-0.223013	1	-0.491009	0.020071	-0.607667	0.000927282	-0.587843	0.00303341
PAS_chr3_1184	OYE3	OYE3	YPL171C	Conserved NADPH oxidoreductase containing flavin mononucleotide (FMN), homologous to Oye2p with different ligand binding and catalytic properties; has potential roles in oxidative stress response and programmed cell death	-0.000438627	1	0.527078	0.000574245	0.644886	8.88423e-05	0.577281	0.000109209	0.551323	0.000176899
PAS_chr3_1219	PAS_chr3_1219	NA	NA	hypothetical protein	-0.240518	1	-0.0133541	1	0.0134407	1	0.640837	0.000174256	0.0574658	1
PAS_chr3_1222	PAS_chr3_1222	NA	NA	RNA recognition motif. (a.k.a. RRM, RBD, or RNP dom;RNA-binding domain, RBD	0.011829	1	0.357377	0.00233177	0.497224	0.000446729	0.622396	2.33486e-05	0.417073	5.30292e-05
PAS_chr3_1231	PAS_chr3_1231	NA	NA	hypothetical protein	0.473664	0.00616563	0.873255	7.81801e-06	0.94209	8.50017e-06	0.618507	2.35958e-05	0.603285	0.00016005
PAS_chr3_1232	YMR295C	YMR295C	YMR295C	Protein of unknown function that associates with ribosomes; green fluorescent protein (GFP)-fusion protein localizes to the cell periphery and bud; not an essential gene; protein abundance increases in response to DNA replication stress; YMR295C has a paralog, YGR273C, that arose from the whole genome duplication	0.246923	0.2801	0.834169	5.58367e-06	1.05204	4.4261e-07	0.593929	4.89036e-05	0.841131	1.57594e-05
PAS_chr3_1244	PAS_chr3_1244	NA	NA	hypothetical protein	-0.244799	0.74191	-0.55679	0.011097	-0.353997	0.157164	-0.605778	0.00311152	-0.579967	0.00197148
PAS_chr3_1246	PAS_chr3_1246	NA	NA	CENP-S associating Centromere protein X	-0.138996	1	-0.309935	0.0160226	-0.4304	0.00187126	-0.642334	8.8766e-06	-0.519151	7.18125e-05
PAS_chr4_0003	PAS_chr4_0003	NA	NA	hypothetical protein	-0.389703	0.0311372	-0.492225	0.0487751	-0.781355	2.26799e-06	1.34863	4.14911e-08	-0.745329	1.53683e-06
PAS_chr4_0004	PAS_chr4_0004	NA	NA	Hypothetical protein_not annotated in NCBI	-0.94151	0.0492066	0.887428	0.0288619	0.0207921	1	-0.453946	0.494249	0.375479	1
PAS_chr4_0005	OPT1	OPT1	YJL212C	Proton-coupled oligopeptide transporter of the plasma membrane; also transports glutathione and phytochelatin; member of the OPT family	-0.844995	0.012991	0.590699	0.0674952	0.0594239	1	0.152646	1	0.497562	0.24254
PAS_chr4_0008	FET4-2	FET4	YMR319C	Low-affinity Fe(II) transporter of the plasma membrane	-0.0833228	1	0.556352	0.000190609	0.668145	5.26644e-05	0.890863	1.60321e-07	0.787507	3.38024e-07
PAS_chr4_0009	PAS_chr4_0009	NA	NA	hypothetical protein	0.423106	0.00851565	1.37655	2.96241e-09	1.23099	8.26775e-08	1.14347	2.65671e-08	1.07667	2.50659e-06
PAS_chr4_0013	PAS_chr4_0013	NA	NA	Glycosyl hydrolase family 3 N terminal domai;(Trans)glycosidases	-0.0591259	1	0.322511	0.00441909	0.27487	0.0178025	0.939567	3.39595e-07	0.191177	0.260138
PAS_chr4_0016	PAS_chr4_0016	NA	NA	Hypothetical protein_not annotated in NCBI	-0.0608154	1	0.413194	0.0640871	0.481213	0.376751	0.690601	8.51843e-05	0.406602	0.0357507
PAS_chr4_0040	SSP120	SSP120	YLR250W	Protein of unknown function; green fluorescent protein (GFP)-fusion protein localizes to the cytoplasm in a punctate pattern	0.293299	0.0422657	0.482539	6.45747e-05	0.554342	8.79859e-05	0.6409	6.29543e-07	0.578951	1.13382e-05
PAS_chr4_0043	ALD4-2	ALD4	YOR374W	Mitochondrial aldehyde dehydrogenase, required for growth on ethanol and conversion of acetaldehyde to acetate; phosphorylated; activity is K+ dependent; utilizes NADP+ or NAD+ equally as coenzymes; expression is glucose repressed	-0.193237	1	-0.0169819	1	-0.316908	0.374006	-0.328285	0.0955848	-0.991582	2.18222e-05
PAS_chr4_0047	VID24	VID24	YBR105C	GID Complex regulatory subunit; binds GID Complex in response to glucose through interactions with complex member Vid28p; regulates fructose-1,6-bisphosphatase (FBPase) targeting to the vacuole; promotes proteasome-dependent catabolite degradation of FBPase; peripheral membrane protein located at Vid (vacuole import and degradation) vesicles	0.0630915	1	-0.952888	2.80792e-06	-1.27615	3.00387e-08	-1.54524	1.67448e-09	-1.28046	2.99444e-09
PAS_chr4_0050	ARO7	ARO7	YPR060C	Chorismate mutase, catalyzes the conversion of chorismate to prephenate to initiate the tyrosine/phenylalanine-specific branch of aromatic amino acid biosynthesis	-0.224227	0.898239	-0.960667	5.307e-05	-1.20003	2.21896e-05	-1.4557	1.28541e-07	-1.27669	3.75644e-06
PAS_chr4_0052	ODE1	NA	NA	omega-6 fatty acid desaturase (delta-12 desaturase) (Pichia pastoris) (named FAD12 in publication)	0.28212	0.258815	0.812981	2.99151e-06	0.901326	1.93645e-06	0.640261	2.23494e-05	0.900674	6.93173e-07
PAS_chr4_0057	PAS_chr4_0057	NA	NA	Hypothetical protein_not annotated in NCBI	-0.0724708	1	-0.420458	0.0086709	-0.720525	0.00877346	-0.88427	0.000188865	-0.765806	0.000442828
PAS_chr4_0064	PAS_chr4_0064	NA	NA	hypothetical protein	-0.117618	1	-0.574257	0.00076964	-0.717851	0.000103015	-0.95175	2.19272e-06	-0.859662	2.40351e-06
PAS_chr4_0065	THI13	THI13	YDL244W	Protein involved in synthesis of the thiamine precursor hydroxymethylpyrimidine (HMP); member of a subtelomeric gene family including THI5, THI11, THI12, and THI13	-0.109285	1	-0.432373	0.552275	-0.657489	0.115096	-1.12224	5.24595e-05	-1.02284	0.000305568
PAS_chr4_0077	PAS_chr4_0077	NA	NA	Helix-loop-helix DNA-binding domain;HLH, helix-loop-helix DNA-binding domain	-0.0835433	1	0.803727	3.21616e-05	0.625906	0.000125801	1.39861	3.45196e-09	0.493583	0.000115147
PAS_chr4_0080	PAS_chr4_0080	NA	NA	hypothetical protein	1.41373	3.21077e-07	-0.000683508	1	-0.124141	1	0.315864	0.00334269	0.0520423	1
PAS_chr4_0081	RIB5	RIB5	YBR256C	Riboflavin synthase; catalyzes the last step of the riboflavin biosynthesis pathway	0.206123	1	-0.433538	0.00487002	-0.612756	0.000344201	-0.74771	2.28652e-06	-0.532669	0.000298223
PAS_chr4_0112	GLY1	GLY1	YEL046C	Threonine aldolase, catalyzes the cleavage of L-allo-threonine and L-threonine to glycine; involved in glycine biosynthesis	0.545838	0.00689668	0.600883	0.00234013	0.624035	0.00116354	0.726156	7.2157e-05	0.770713	7.85645e-05
PAS_chr4_0113	TMA108	TMA108	YIL137C	Protein that associates with ribosomes and is involved in ribosome biogenesis; putative metalloprotease	-0.431409	0.216732	-1.55236	1.69448e-08	-1.98177	2.62147e-08	-2.19557	1.50879e-10	-2.49005	8.36829e-10
PAS_chr4_0123	STE2	STE2	YFL026W	Receptor for alpha-factor pheromone; seven transmembrane-domain GPCR that interacts with both pheromone and a heterotrimeric G protein to initiate the signaling response that leads to mating between haploid a and alpha cells	-1.22748	8.90414e-05	-1.37198	7.01106e-06	-1.32419	1.88836e-05	-0.707932	0.002243	-1.18052	1.65503e-05
PAS_chr4_0135	ACF2	ACF2	YLR144C	Intracellular beta-1,3-endoglucanase; expression is induced during sporulation; may have a role in cortical actin cytoskeleton assembly; protein abundance increases in response to DNA replication stress	-0.0367684	1	0.29487	0.0583543	0.316207	0.151465	1.96301	2.60808e-09	0.29178	0.0425715
PAS_chr4_0146	PAS_chr4_0146	NA	NA	Aminotransferase class-V;PLP-dependent transferases	0.274145	0.142642	0.297114	0.0152968	0.211064	0.244707	0.834143	3.61979e-07	0.227118	0.0835243
PAS_chr4_0147	ARO9	ARO9	YHR137W	Aromatic aminotransferase II, catalyzes the first step of tryptophan, phenylalanine, and tyrosine catabolism	-0.298086	0.0715817	-0.0748982	1	0.419572	0.00835654	0.360707	0.0467135	0.655285	2.09345e-05
PAS_chr4_0151	FLO104	NA	NA	Lectin-like protein	-0.138977	1	-1.59415	7.13447e-08	-1.77615	9.02156e-08	-0.91509	3.41841e-06	-1.76931	3.63657e-09
PAS_chr4_0152	AOX2	NA	NA	Alcohol oxidase (Pichia pastoris)	0.380331	1	-1.94424	7.64797e-05	-2.32326	3.28446e-05	-2.83165	3.06621e-07	-2.26088	9.36627e-06
PAS_chr4_0171	PAS_chr4_0171	NA	NA	Protein of unknown function (DUF1765)	0.112743	1	0.716751	3.23439e-05	0.656387	0.000418389	0.22414	0.174987	0.422642	0.0013832
PAS_chr4_0177	YNL095C	YNL095C	YNL095C	Putative protein of unknown function; predicted to contain a transmembrane domain; not an essential gene; YNL095C has a paralog, ECM3, that arose from the whole genome duplication	0.110385	1	0.296449	0.00682009	0.509484	0.000109581	0.624544	5.14408e-06	0.641315	1.48627e-06
PAS_chr4_0183	PAS_chr4_0183	NA	NA	Hypothetical protein_not annotated in NCBI	-0.213849	1	0.443623	0.255703	0.913769	0.000298284	0.973196	3.40077e-05	0.816609	5.53691e-05
PAS_chr4_0186	YOR1-1	YOR1	YGR281W	Plasma membrane ATP-binding cassette (ABC) transporter, multidrug transporter mediates export of many different organic anions including oligomycin; similar to human cystic fibrosis transmembrane receptor (CFTR)	-0.707731	3.19814e-05	-0.944507	5.01824e-07	-0.885951	6.98116e-06	-0.0714475	1	-0.686428	5.80421e-05
PAS_chr4_0204	TFB3	TFB3	YDR460W	Subunit of TFIIH and nucleotide excision repair factor 3 complexes, involved in transcription initiation, required for nucleotide excision repair; ring finger protein similar to mammalian CAK and TFIIH subunit	-0.39316	0.0413928	-0.806597	1.78902e-06	-1.05667	3.66073e-07	-1.0046	6.44004e-08	-1.11531	3.03521e-08
PAS_chr4_0212	RKI1-2	RKI1	YOR095C	Ribose-5-phosphate ketol-isomerase, catalyzes the interconversion of ribose 5-phosphate and ribulose 5-phosphate in the pentose phosphate pathway; participates in pyridoxine biosynthesis	0.0686708	1	-0.535605	0.000238214	-0.79722	1.04296e-05	-1.1142	3.34752e-07	-0.961715	9.16186e-07
PAS_chr4_0213	RKI1-1	RKI1	YOR095C	Ribose-5-phosphate ketol-isomerase, catalyzes the interconversion of ribose 5-phosphate and ribulose 5-phosphate in the pentose phosphate pathway; participates in pyridoxine biosynthesis	-0.104799	1	-0.430325	0.104978	-0.561294	0.0193766	-0.857	0.000486577	-0.669832	0.00435377
PAS_chr4_0233	QNS1	QNS1	YHR074W	Glutamine-dependent NAD(+) synthetase, essential for the formation of NAD(+) from nicotinic acid adenine dinucleotide	-0.196824	1	-0.407202	0.00612	-0.543457	0.000589477	-0.871338	1.12066e-06	-0.768267	8.06006e-06
PAS_chr4_0240	FRE3	FRE3	YOR381W	Ferric reductase, reduces siderophore-bound iron prior to uptake by transporters; expression induced by low iron levels	3.18981	0.120326	2.64497	0.0016461	3.45269	0.000619809	4.20668	1.58169e-11	1.95469	0.167799
PAS_chr4_0252	PAS_chr4_0252	NA	NA	Fungal Zn(2)-Cys(6) binuclear cluster domain;Zn2/Cys6 DNA-binding domain	0.806847	0.0010608	2.05095	5.16795e-09	2.29003	2.49918e-09	2.28198	3.83324e-10	2.80419	5.11278e-11
PAS_chr4_0254	MSC7	MSC7	YHR039C	Protein of unknown function, green fluorescent protein (GFP)-fusion protein localizes to the endoplasmic reticulum; msc7 mutants are defective in directing meiotic recombination events to homologous chromatids	0.186465	0.528445	0.569466	2.05019e-05	0.625478	1.61279e-05	0.751296	5.08198e-07	0.700282	2.93124e-06
PAS_chr4_0259	OLE1-2	NA	NA	Delta(9) fatty acid desaturase	0.573445	0.216662	0.736907	0.0306121	0.910636	0.00246621	0.73023	0.00610138	0.711757	0.0117308
PAS_chr4_0266	YLR345W	YLR345W	YLR345W	Similar to 6-phosphofructo-2-kinase/fructose-2,6-bisphosphatase enzymes responsible for the metabolism of fructoso-2,6-bisphosphate; mRNA expression is repressed by the Rfx1p-Tup1p-Ssn6p repressor complex; YLR345W is not an essential gene	-0.120027	1	-0.254653	0.0755877	-0.316388	0.0221417	-0.715827	1.00697e-05	-0.522788	0.000329477
PAS_chr4_0270	MSP1	MSP1	YGR028W	Mitochondrial protein involved in sorting of proteins in the mitochondria; putative membrane-spanning ATPase	-0.123874	1	-0.391237	0.000230794	-0.613598	3.06407e-06	-0.860952	6.98819e-09	-0.762823	1.70189e-07
PAS_chr4_0287	DIP5-1	DIP5	YPL265W	Dicarboxylic amino acid permease; mediates high-affinity and high-capacity transport of L-glutamate and L-aspartate; also a transporter for Gln, Asn, Ser, Ala, and Gly; relocalizes from plasma membrane to vacuole upon DNA replication stress	-0.0048901	1	0.474466	0.167315	0.66201	0.00622706	0.286232	0.494098	0.481994	0.0163205
PAS_chr4_0298	EAF1	EAF1	YDR359C	Component of the NuA4 histone acetyltransferase complex; acts as a platform for assembly of NuA4 subunits into the native complex; required for initiation of pre-meiotic DNA replication, likely due to its requirement for expression of IME1	-0.174507	1	-0.218393	0.793274	-0.173823	1	-0.612918	8.33426e-05	-0.38588	0.00200101
PAS_chr4_0304	PAS_chr4_0304	NA	NA	hypothetical protein	-0.140408	1	-0.348755	0.164651	-0.572651	0.0924001	-0.970153	5.2164e-05	-0.97343	0.000227425
PAS_chr4_0307	YMR244W	YMR244W	YMR244W	Putative protein of unknown function	-0.0207227	1	-1.08648	8.20703e-05	-0.706919	1.10036e-05	0.0622377	1	-0.502515	4.14708e-05
PAS_chr4_0314	PAS_chr4_0314	NA	NA	Phenylpyruvate decarboxylase, catalyzes decarboxylation of phenylpyruvate to phenylacetaldehyde	0.313539	1	0.267497	0.775808	0.19908	1	0.62113	0.000246009	0.391971	0.0260199
PAS_chr4_0324	PAS_chr4_0324	NA	NA	Fungal specific transcription factor domain;Zn2/Cys6 DNA-binding domain	0.357692	0.704454	2.93379	2.18033e-11	3.20552	4.72462e-11	2.89441	7.67981e-12	3.17572	2.81906e-12
PAS_chr4_0328	PAS_chr4_0328	NA	NA	Hypothetical protein_not annotated in NCBI	0.500383	0.499705	0.560999	0.0905289	0.69914	0.0199043	0.932574	7.09073e-05	0.648423	0.0418125
PAS_chr4_0331	PAS_chr4_0331	NA	NA	Membrane-associating domain	0.585202	0.0370051	0.841543	0.000294867	1.18187	6.12682e-06	1.24702	1.25903e-06	0.885876	9.54277e-06
PAS_chr4_0334	MIG1-1	MIG1	YGL035C	Transcription factor involved in glucose repression; sequence specific DNA binding protein containing two Cys2His2 zinc finger motifs; regulated by the SNF1 kinase and the GLC7 phosphatase; regulates filamentous growth along with Mig2p in response to glucose depletion	-0.0803479	1	-0.174639	0.596374	-0.541346	0.000244147	-0.777161	4.5214e-08	-0.652161	3.66724e-05
PAS_chr4_0335	PAS_chr4_0335	NA	NA	Glyoxalase/Bleomycin resistance protein/Dioxyge;Glyoxalase/Bleomycin resistance protein/Dihydroxybi	-0.00527227	1	0.173999	0.511547	0.275139	0.0495526	0.669158	4.23999e-06	0.327484	0.00314272
PAS_chr4_0337	PHO84	PHO84	YML123C	High-affinity inorganic phosphate (Pi) transporter and low-affinity manganese transporter; regulated by Pho4p and Spt7p; mutation confers resistance to arsenate; exit from the ER during maturation requires Pho86p; cells overexpressing Pho84p accumulate heavy metals but do not develop symptoms of metal toxicity	0.486888	0.228802	0.238011	1	0.656096	0.0441105	1.63468	3.94165e-06	0.772062	0.00670524
PAS_chr4_0338	PAS_chr4_0338	NA	NA	Peroxisomal 2,4-dienoyl-CoA reductase, auxiliary enzyme of fatty acid beta-oxidation	-0.166395	1	-0.253112	0.634015	-0.409606	0.141611	-1.00416	9.12722e-06	-0.344429	0.0684202
PAS_chr4_0339	PAS_chr4_0339	NA	NA	Amidohydrolase;Metallo-dependent hydrolases	-0.053368	1	-0.607768	2.94621e-05	-0.533769	0.000599569	-0.284887	0.0121979	-0.479987	3.50426e-05
PAS_chr4_0347	ANT1	ANT1	YPR128C	Peroxisomal adenine nucleotide transporter; involved in beta-oxidation of medium-chain fatty acid; required for peroxisome proliferation	-0.366104	0.013503	-0.665899	5.97727e-06	-0.826499	6.56785e-07	-1.09747	2.68727e-09	-1.01226	2.99053e-07
PAS_chr4_0351	PAS_chr4_0351	NA	NA	hypothetical protein	0.645874	7.32199e-05	0.605681	0.00058752	0.585977	0.00206179	0.5197	2.09492e-05	0.496195	4.46297e-05
PAS_chr4_0352	FAA2	FAA2	YER015W	Medium chain fatty acyl-CoA synthetase, activates imported fatty acids; accepts a wide range of fatty acid chain lengths with a preference for medium chains, C9:0-C13:0; localized to the peroxisome	1.68103	3.23188e-08	1.3916	2.29633e-06	1.58864	2.56132e-07	1.80654	3.97853e-10	1.21586	2.81818e-08
PAS_chr4_0357	PAS_chr4_0357	NA	NA	hypothetical protein	0.110776	1	0.812521	0.000370668	0.0455826	1	0.612139	0.000300871	0.17005	0.893174
PAS_chr4_0358	PAS_chr4_0358	NA	NA	hypothetical protein	0.0326572	1	3.05424	5.78052e-09	0.411602	0.323555	1.13699	3.80678e-05	0.339603	0.330726
PAS_chr4_0359	PAS_chr4_0359	NA	NA	hypothetical protein	0.0828818	1	1.56314	4.39952e-08	0.570697	0.00217466	1.28603	2.06558e-08	0.871761	3.32834e-07
PAS_chr4_0360	PAS_chr4_0360	NA	NA	hypothetical protein	0.103157	1	-1.35339	0.0037246	-1.94316	0.000813332	0.250889	1	-2.42958	3.6913e-06
PAS_chr4_0361	PAS_chr4_0361	NA	NA	hypothetical protein	-0.41351	0.859713	-0.892727	0.0263884	-1.5061	0.00010653	-0.377254	0.528921	-1.16803	0.000247994
PAS_chr4_0362	PAS_chr4_0362	NA	NA	Unknown (not annotated in NCBI_no uniprot_ID)	-0.62718	0.151022	-0.960561	0.0252467	-1.61427	2.77203e-05	-0.722628	0.0116635	-1.57759	4.77139e-06
PAS_chr4_0365	PAS_chr4_0365	NA	NA	hypothetical protein	0.0616177	1	0.00931742	1	0.0242279	1	0.617199	0.000713217	0.00110383	1
PAS_chr4_0375	PAS_chr4_0375	NA	NA	hypothetical protein	-0.287912	0.180873	-0.542262	3.35939e-05	-0.647229	4.92013e-05	-0.225788	0.307709	-0.699662	7.95552e-06
PAS_chr4_0390	PAS_chr4_0390	NA	NA	Inheritance of peroxisomes protein 1	-0.2149	0.370876	-0.478967	7.8852e-05	-0.589209	5.27043e-05	-0.807744	4.62216e-08	-0.812315	1.34583e-06
PAS_chr4_0399	FRE2	FRE2	YKL220C	Ferric reductase and cupric reductase, reduces siderophore-bound iron and oxidized copper prior to uptake by transporters; expression induced by low iron levels but not by low copper levels	2.75473	0.107968	3.3191	0.000914056	3.68122	0.000206192	4.47142	3.18391e-12	2.16202	0.0730986
PAS_chr4_0405	GET3	GET3	YDL100C	Guanine nucleotide exchange factor for Gpa1p; amplifies G protein signaling; subunit of the GET complex, which is involved in Golgi to ER trafficking and insertion of proteins into the ER membrane; has low-level ATPase activity; protein abundance increases in response to DNA replication stress	0.294201	0.185809	0.221398	0.130945	0.313045	0.0300426	0.688152	4.11885e-07	0.399193	0.00012511
PAS_chr4_0407	PAS_chr4_0407	NA	NA	Protein of unknown function that associates with ribosomes; putative homolog of the F1F0-ATPase synthase regulator Stf2p	0.885462	0.00168515	1.21517	1.0249e-05	1.45082	1.09765e-05	1.34326	1.56658e-06	1.23553	2.5765e-06
PAS_chr4_0433	YDL124W	YDL124W	YDL124W	NADPH-dependent alpha-keto amide reductase; reduces aromatic alpha-keto amides, aliphatic alpha-keto esters, and aromatic alpha-keto esters; member of the aldo-keto reductase (AKR) family; protein abundance increases in response to DNA replication stress	-0.0231593	1	0.146962	1	0.126341	1	0.662252	5.53751e-05	0.114863	1
PAS_chr4_0439	DUR3-3	DUR3	YHL016C	Plasma membrane transporter for both urea and polyamines, expression is highly sensitive to nitrogen catabolite repression and induced by allophanate, the last intermediate of the allantoin degradative pathway	0.134208	1	-0.354386	0.0121623	-0.710238	5.61924e-05	-0.609622	3.86806e-05	-0.867373	1.69416e-06
PAS_chr4_0446	PAS_chr4_0446	NA	NA	UAF complex subunit Rrn10	-0.12387	0.972326	-0.0757465	1	-0.324934	0.421903	-0.880277	5.22142e-08	-0.798523	4.09546e-06
PAS_chr4_0454	PAS_chr4_0454	NA	NA	hypothetical protein	-0.0350641	1	-0.0235062	1	0.15923	0.722417	0.743149	5.92776e-08	0.341847	0.000266115
PAS_chr4_0467	PAS_chr4_0467	NA	NA	hypothetical protein	-0.69711	0.00411642	-0.272246	0.374168	-0.495585	0.00535457	-0.621135	0.000359008	-0.674439	0.000111082
PAS_chr4_0468	KAR4	KAR4	YCL055W	Transcription factor required for gene regulation in response to pheromones; also required during meiosis; exists in two forms, a slower-migrating form more abundant during vegetative growth and a faster-migrating form induced by pheromone	-0.718989	0.00139864	-0.48795	0.00771034	-0.721809	0.000846872	-0.565267	0.00114685	-0.858047	0.00010599
PAS_chr4_0488	PIC2	PIC2	YER053C	Mitochondrial phosphate carrier, imports inorganic phosphate into mitochondria; functionally redundant with Mir1p but less abundant than Mir1p under normal conditions; expression is induced at high temperature	-0.1309	1	1.2129	1.21568e-06	1.02882	0.000591679	1.97298	6.42344e-09	1.32574	3.7347e-06
PAS_chr4_0495	PAS_chr4_0495	NA	NA	hypothetical protein	-0.249486	0.0966587	-0.533592	1.03228e-05	-0.782463	3.09671e-06	-1.1202	8.01944e-10	-0.895473	8.29065e-08
PAS_chr4_0496	PEX4	PEX4	YGR133W	Peroxisomal ubiquitin conjugating enzyme required for peroxisomal matrix protein import and peroxisome biogenesis	-0.211244	0.464735	-0.405847	9.68916e-05	-0.503228	0.00160197	-0.689934	1.02149e-07	-0.67856	1.81928e-06
PAS_chr4_0498	RSB1	RSB1	YOR049C	Suppressor of sphingoid long chain base (LCB) sensitivity of an LCB-lyase mutation; putative integral membrane transporter or flippase that may transport LCBs from the cytoplasmic side toward the extracytoplasmic side of the membrane	0.243706	0.0574414	1.24174	1.65405e-09	1.26199	1.96635e-08	1.39116	1.97715e-10	1.36014	2.08892e-10
PAS_chr4_0500	PIN3	PIN3	YPR154W	Negative regulator of actin nucleation-promoting factor activity; interacts with Las17p, a homolog of human Wiskott-Aldrich Syndrome protein (WASP), via an N-terminal SH3 domain, and along with LSB1 cooperatively inhibits the nucleation of actin filaments; induces the appearance of the [PIN+] prion when overproduced; PIN3 has a paralog, LSB1, that arose from the whole genome duplication	0.382386	0.0390046	0.662129	2.65755e-05	0.834474	0.000172381	0.541492	0.000139091	0.617145	8.07007e-05
PAS_chr4_0516	ZRT2	ZRT2	YLR130C	Low-affinity zinc transporter of the plasma membrane; transcription is induced under low-zinc conditions by the Zap1p transcription factor	-0.246291	1	-1.19089	3.24933e-07	-0.580601	0.00103379	-0.631293	9.35858e-05	-0.602341	0.0002743
PAS_chr4_0532	VBA1-2	VBA1	YMR088C	Permease of basic amino acids in the vacuolar membrane	0.280513	0.179513	-0.0863453	1	-0.360107	0.0127092	-0.474369	0.000186728	-0.643706	6.61292e-05
PAS_chr4_0540	CAT8-2	CAT8	YMR280C	Zinc cluster transcriptional activator; necessary for derepression of a variety of genes under non-fermentative growth conditions, active after diauxic shift, binds carbon source responsive elements; relative distribution to the nucleus increases upon DNA replication stress	0.0290158	1	-0.35187	0.00780901	-0.503809	0.00130486	-1.00353	1.3194e-07	-0.702109	2.6047e-06
PAS_chr4_0550	YPR127W	YPR127W	YPR127W	Putative pyridoxine 4-dehydrogenase; differentially expressed during alcoholic fermentation; expression activated by transcription factor YRM1/YOR172W; green fluorescent protein (GFP)-fusion protein localizes to both the cytoplasm and the nucleus	-0.175773	1	-0.10216	1	-0.346574	1	1.39702	0.000284935	0.209915	1
PAS_chr4_0553	PAS_chr4_0553	NA	NA	F-box domain	0.164556	1	1.03418	1.36794e-08	0.97037	1.45451e-07	0.600896	2.10223e-06	0.69404	2.79366e-06
PAS_chr4_0556	PAS_chr4_0556	NA	NA	hypothetical protein	-0.0376592	1	0.0460358	1	0.299464	0.0213678	0.661076	4.40174e-06	0.438165	0.00122549
PAS_chr4_0559	CRH1	CRH1	YGR189C	Chitin transglycosylase that functions in the transfer of chitin to beta(1-6) and beta(1-3) glucans in the cell wall; similar and functionally redundant to Utr2; localizes to sites of polarized growth; expression induced by cell wall stress	0.517067	0.00646594	1.3009	2.35074e-08	1.48371	3.81595e-08	1.09017	8.68377e-08	1.22682	2.70564e-08
PAS_chr4_0564	PDR16	PDR16	YNL231C	Phosphatidylinositol transfer protein (PITP); controlled by the multiple drug resistance regulator Pdr1p; localizes to lipid particles and microsomes; controls levels of various lipids, may regulate lipid synthesis; homologous to Pdr17p; protein abundance increases in response to DNA replication stress	0.259108	0.155558	0.594838	0.00330938	0.360476	0.0103222	0.60764	0.000109457	0.553447	6.64024e-05
PAS_chr4_0570	PHO86	PHO86	YJL117W	Endoplasmic reticulum (ER) resident protein; required for ER exit of the high-affinity phosphate transporter Pho84p, specifically required for packaging of Pho84p into COPII vesicles; protein abundance increases in response to DNA replication stress	0.200152	0.414829	0.212133	0.444091	0.419802	0.00934754	0.643635	9.2978e-05	0.569792	0.000926542
PAS_chr4_0571	STL1-2	STL1	YDR536W	Glycerol proton symporter of the plasma membrane, subject to glucose-induced inactivation, strongly but transiently induced when cells are subjected to osmotic shock	-0.373193	0.00146367	-0.624648	1.67016e-06	-0.714099	2.04289e-06	-0.506886	4.30321e-06	-0.875416	4.66817e-08
PAS_chr4_0572	PAS_chr4_0572	NA	NA	Mandelate racemase / muconate lactonizing enzyme, C;Enolase C-terminal domain-like	-0.108388	1	-0.00585795	1	-0.160424	0.774969	-0.610812	0.000181561	-0.522524	0.00112973
PAS_chr4_0573	PAS_chr4_0573	NA	NA	Hypothetical protein_not annotated in NCBI	-0.0169942	1	-0.0311421	1	-0.0266021	1	1.21186	1.10198e-05	0.00601719	1
PAS_chr4_0574	PAS_chr4_0574	NA	NA	Zinc finger, C3HC4 type (RING finger)	0.21313	0.180863	0.210767	0.115025	0.348706	0.0127535	0.767873	1.34967e-06	0.352303	0.00356056
PAS_chr4_0576	ADH6	ADH6	YMR318C	NADPH-dependent medium chain alcohol dehydrogenase; has broad substrate specificity; member of the cinnamyl family of alcohol dehydrogenases; may be involved in fusel alcohol synthesis or in aldehyde tolerance; protein abundance increases in response to DNA replication stress	-0.145787	1	0.57568	6.31391e-05	0.540298	0.00267239	0.812399	6.61672e-06	0.854065	1.65117e-06
PAS_chr4_0578	NCE103	NCE103	YNL036W	Carbonic anhydrase; metalloenzyme that catalyzes CO2 hydration to bicarbonate, which is an important metabolic substrate, and protons; not expressed under conditions of high CO2, such as inside a growing colony, but transcription is induced in response to low CO2 levels, such as on the colony surface in ambient air; poorly transcribed under aerobic conditions and at an undetectable level under an…	0.199119	0.226659	0.235446	0.0598529	0.479331	0.000565413	1.17004	2.14809e-09	0.553517	1.34505e-06
PAS_chr4_0579	SGA1	SGA1	YIL099W	Intracellular sporulation-specific glucoamylase involved in glycogen degradation; induced during starvation of a/a diploids late in sporulation, but dispensable for sporulation	0.0835901	1	-0.470341	0.000595449	-0.849498	2.50481e-05	-1.11106	1.95642e-08	-0.783587	1.12956e-05
PAS_chr4_0584	YPS1-1	YPS1	YLR120C	Aspartic protease; member of the yapsin family of proteases involved in cell wall growth and maintenance; attached to the plasma membrane via a glycosylphosphatidylinositol (GPI) anchor; YPS1 has a paralog, MKC7, that arose from the whole genome duplication	0.460736	0.00432691	1.03057	1.8946e-07	1.32221	2.83145e-08	1.25002	5.19856e-08	0.978923	7.36514e-08
PAS_chr4_0588	PAS_chr4_0588	NA	NA	Negative regulator of glucose-induced cAMP signaling; directly activates the GTPase activity of the heterotrimeric G protein alpha subunit Gpa2p	-0.767185	4.75602e-05	-1.72804	4.9535e-10	-1.44342	8.09342e-08	-0.909401	1.04701e-07	-1.51677	1.24197e-08
PAS_chr4_0593	GOR1	GOR1	YNL274C	Glyoxylate reductase; null mutation results in increased biomass after diauxic shift; the authentic, non-tagged protein is detected in highly purified mitochondria in high-throughput studies; protein abundance increases in response to DNA replication stress	-0.0815281	1	-0.0962366	1	-0.118675	0.983946	0.698144	6.62536e-08	-0.100673	0.975071
PAS_chr4_0595	PAS_chr4_0595	NA	NA	Integrin alpha N-terminal domain	0.202378	0.680288	0.661352	2.51633e-05	0.818824	2.23111e-06	0.930216	2.01469e-06	0.759256	1.548e-06
PAS_chr4_0602	PAS_chr4_0602	NA	NA	Acyl CoA binding protein;Acyl-CoA binding protein	-0.110124	1	-0.203283	0.447768	-0.373021	0.0376476	-0.806062	3.37258e-06	-0.471329	0.00152672
PAS_chr4_0622	PEX17	PEX17	YNL214W	Peroxisomal membrane peroxin and subunit of the docking complex that facilitates the import of peroxisomal matrix proteins; required for peroxisome biogenesis	-0.181672	1	-0.486101	0.000380812	-0.702478	1.7395e-05	-1.07569	2.33177e-09	-0.970497	8.77332e-08
PAS_chr4_0627	HSP12	HSP12	YFL014W	Plasma membrane protein involved in maintaining membrane organization in stress conditions; induced by heat shock, oxidative stress, osmostress, stationary phase, glucose depletion, oleate and alcohol; protein abundance increased in response to DNA replication stress and dietary restriction; regulated by the HOG and Ras-Pka pathways; required for dietary restriction-induced lifespan extension	-1.08128	0.00887703	0.252866	1	-0.110043	1	0.593579	0.0137654	0.476187	0.519323
PAS_chr4_0628	PAS_chr4_0628	NA	NA	hypothetical protein	-0.135185	1	-0.43307	0.0898456	-0.427401	0.0852094	-0.677692	0.00150206	-0.512622	0.00750807
PAS_chr4_0643	PAS_chr4_0643	NA	NA	Glycosyl hydrolase family 45;Barwin-like endoglucanases	0.183779	0.834786	0.950818	4.64183e-07	0.744699	1.67454e-05	0.568049	1.36208e-05	0.285188	0.0102994
PAS_chr4_0666	ISR1	ISR1	YPR106W	Predicted protein kinase, overexpression causes sensitivity to staurosporine, which is a potent inhibitor of protein kinase C	0.0707709	1	0.0742324	1	-0.095897	1	0.710431	0.00905877	0.110152	1
PAS_chr4_0673	YGR021W	YGR021W	YGR021W	Putative protein of unknown function; the authentic, non-tagged protein is detected in highly purified mitochondria in high-throughput studies	0.226833	1	0.193007	0.864133	0.18657	0.60557	0.583189	0.00108206	0.403039	0.0157802
PAS_chr4_0681	RGD1	RGD1	YBR260C	GTPase-activating protein (RhoGAP) for Rho3p and Rho4p, possibly involved in control of actin cytoskeleton organization	0.167577	0.785024	0.83888	8.23095e-08	0.942875	1.91114e-06	0.634279	1.00948e-06	0.783846	8.69734e-07
PAS_chr4_0682	PAS_chr4_0682	NA	NA	Protein kinase that stabilizes several plasma membrane amino acid transporters by antagonizing their ubiquitin-mediated degradation; phosphorylates Aly2p; negatively regulates Ldb19p-mediated endocytosis through phosphorylation of Ldb19p, which prevents i	-0.0934146	1	-0.173	0.539954	-0.361912	0.0137223	-0.744823	1.7305e-06	-0.348877	0.00199684
PAS_chr4_0687	PAS_chr4_0687	NA	NA	hypothetical protein	-0.0533313	1	0.651134	0.00173192	0.3657	0.0419852	0.778192	1.03637e-05	0.602533	0.000516011
PAS_chr4_0689	PAS_chr4_0689	NA	NA	SET-domain lysine-N-methyltransferase	0.215229	0.38271	0.442727	0.000284672	0.516993	0.000218869	0.571056	6.43305e-06	0.599763	2.40562e-05
PAS_chr4_0698	PAS_chr4_0698	NA	NA	hypothetical protein	0.0647901	1	-0.30443	0.0903346	-0.558504	0.000240759	-0.255764	0.0976253	-0.693251	1.81245e-05
PAS_chr4_0699	PAS_chr4_0699	NA	NA	hypothetical protein	0.278534	0.85013	0.622047	0.00184654	0.312035	0.169633	0.0163945	1	-0.161892	0.797484
PAS_chr4_0704	ATG8	ATG8	YBL078C	Component of autophagosomes and Cvt vesicles; unique ubiquitin-like protein whose &#65532;conjugation target is the lipid phosphatidylethanolamine (PE); Atg8p-PE is anchored to membranes, is involved in phagophore expansion, and may mediate membrane fusion during autophagosome formation; deconjugation of Atg8p-PE is required for efficient autophagosome biogenesis	-0.168797	1	-0.348307	0.0357656	-0.482447	0.0190116	-0.601838	0.00027857	-0.397778	0.00385441
PAS_chr4_0718	PAS_chr4_0718	NA	NA	Acyltransferase;Glycerol-3-phosphate (1)-acyltransferase	-0.0649119	1	-0.047735	1	-0.0757668	1	0.656642	4.58893e-06	-0.0579745	1
PAS_chr4_0754	PAS_chr4_0754	NA	NA	Peroxisomal 2,4-dienoyl-CoA reductase, auxiliary enzyme of fatty acid beta-oxidation	0.156619	1	-0.712408	0.000808135	-0.706759	0.00422645	-0.35724	0.191388	-0.587821	0.00863638
PAS_chr4_0759	PEX12	PEX12	YMR026C	C3HC4-type RING-finger peroxin and E3 ubiquitin ligase, required for peroxisome biogenesis and peroxisomal matrix protein import; forms translocation subcomplex with Pex2p and Pex10p; mutations in human homolog cause peroxisomal disorder	-0.264422	0.132513	-0.66403	2.63857e-06	-0.879565	1.46389e-06	-1.02674	1.5292e-09	-1.09417	1.90042e-09
PAS_chr4_0763	ENT4	ENT4	YLL038C	Protein of unknown function, contains an N-terminal epsin-like domain; proposed to be involved in the trafficking of Arn1p in the absence of ferrichrome	-0.369016	0.116634	-0.781094	8.37333e-07	-0.963753	6.79058e-06	-1.06891	2.185e-09	-1.22504	3.18919e-09
PAS_chr4_0766	PAS_chr4_0766	NA	NA	GGL domain	-0.153374	1	0.175415	0.705	0.256623	0.529353	0.590685	0.000607311	0.348006	0.0248543
PAS_chr4_0779	YOR389W	YOR389W	YOR389W	Putative protein of unknown function; expression regulated by copper levels	0.648299	0.0360107	1.05256	2.02959e-06	1.24476	9.76163e-06	1.01039	4.6118e-07	0.983584	5.41882e-05
PAS_chr4_0783	GUT1	GUT1	YHL032C	Glycerol kinase, converts glycerol to glycerol-3-phosphate; glucose repression of expression is mediated by Adr1p and Ino2p-Ino4p; derepression of expression on non-fermentable carbon sources is mediated by Opi1p and Rsf1p	0.507533	0.384937	0.47681	0.277068	0.731125	0.0629092	0.927702	0.00199844	0.828189	0.00313936
PAS_chr4_0784	YFL054C	YFL054C	YFL054C	Putative channel-like protein; similar to Fps1p; mediates passive diffusion of glycerol in the presence of ethanol	0.697617	0.00555099	1.17292	2.62488e-06	1.38194	4.05299e-07	1.27994	9.6315e-07	1.30161	4.09507e-07
PAS_chr4_0786	SOD1	SOD1	YJR104C	Cytosolic copper-zinc superoxide dismutase; detoxifies superoxide and is involved in repressing respiration in the presence of glucose, via stabilization of Yck1p and Yck2p kinases; some mutations are analogous to those that cause ALS (amyotrophic lateral sclerosis) in humans; protein abundance increases in response to DNA replication stress and in response to prolonged exposure to boric acid	-0.00942734	1	-0.284816	0.568015	-0.542187	0.0404326	-0.831223	0.00011028	-0.451455	0.0117181
PAS_chr4_0794	PEX14	PEX14	YGL153W	Peroxisomal membrane peroxin that is a central component of the peroxisomal protein import machinery; interacts with both PTS1 (Pex5p) and PTS2 (Pex7p), peroxisomal matrix protein signal recognition factors and membrane receptor Pex13p	-0.136832	1	-0.73563	0.00691549	-1.07231	0.000784549	-1.68093	3.57129e-07	-1.39224	4.28203e-06
PAS_chr4_0801	YPR114W	YPR114W	YPR114W	Putative protein of unknown function	0.436195	0.0693502	0.874548	5.825e-07	1.00949	3.35428e-06	0.681867	1.71663e-06	0.877716	6.89936e-07
PAS_chr4_0807	PAS_chr4_0807	NA	NA	Mpv17 / PMP22 family	-0.11249	1	0.109458	1	0.299964	0.0947037	0.673763	5.41199e-05	0.337662	0.0619042
PAS_chr4_0809	PAS_chr4_0809	NA	NA	hypothetical protein	-0.0756937	1	-0.786373	2.90957e-07	-1.07967	1.25881e-07	-1.36219	4.233e-10	-1.2034	9.99878e-10
PAS_chr4_0810	UDP-GalT	NA	NA	putative UDP galactose transporter (Pichia stipitis)	-0.0710574	1	-0.127969	1	-0.269349	0.15354	-0.656581	1.39093e-05	-0.373269	0.00203055
PAS_chr4_0811	VPS68	VPS68	YOL129W	Vacuolar membrane protein of unknown function involved in vacuolar protein sorting; also detected in the mitochondria	-0.103963	1	-0.210225	0.229837	-0.175195	0.799518	-0.713543	3.17449e-06	-0.4643	6.72443e-05
PAS_chr4_0815	MDH3	MDH3	YDL078C	Peroxisomal malate dehydrogenase, catalyzes interconversion of malate and oxaloacetate; involved in the glyoxylate cycle	-0.153303	1	-1.18663	0.000167534	-1.71276	6.12486e-06	-1.80961	5.16289e-07	-1.78532	3.77498e-07
PAS_chr4_0821	AOX1	NA	NA	Alcohol oxidase (Pichia pastoris)	0.312859	1	-3.02377	8.1741e-07	-4.059	1.12654e-07	-5.27442	4.25859e-10	-4.69892	3.43597e-09
PAS_chr4_0822	PAS_chr4_0822	NA	NA	Hypothetical protein_not annotated in NCBI	4.01759	2.6385e-08	1.08226	0.000113372	1.5593	1.02267e-05	3.01869	1.59519e-10	4.37978	4.57094e-12
PAS_chr4_0824	COS111	COS111	YBR203W	Protein required for resistance to the antifungal drug ciclopirox olamine; not related to the subtelomerically-encoded COS family; the authentic, non-tagged protein is detected in highly purified mitochondria in high-throughput studies	-0.296052	0.100747	-0.731416	2.65342e-06	-0.864223	6.50054e-07	-0.823112	2.79385e-08	-1.12989	5.78716e-09
PAS_chr4_0828	PAS_chr4_0828	NA	NA	Myo-inositol transporter with strong similarity to the major myo-inositol transporter Itr1p, member of the sugar transporter superfamily; expressed constitutively	0.161987	1	1.03491	0.000104622	1.02836	3.00014e-06	0.539586	0.000810987	0.780042	9.08695e-05
PAS_chr4_0832	PDR12	PDR12	YPL058C	Plasma membrane ATP-binding cassette (ABC) transporter, weak-acid-inducible multidrug transporter required for weak organic acid resistance; induced by sorbate and benzoate and regulated by War1p; mutants exhibit sorbate hypersensitivity	0.114031	1	0.360177	0.056293	0.667066	0.000289593	1.85367	4.69787e-11	0.688782	4.75817e-07
PAS_chr4_0836	TPO4	TPO4	YOR273C	Polyamine transporter of the major facilitator superfamily; member of the 12-spanner drug:H(+) antiporter DHA1 family; recognizes spermine, putrescine, and spermidine; localizes to the plasma membrane	1.24261	1.32532e-05	2.01825	1.08306e-08	1.89464	1.23932e-07	1.60065	3.62504e-08	1.77194	9.55106e-08
PAS_chr4_0837	PAS_chr4_0837	NA	NA	Replication termination factor 2; RING/U-box	0.250274	0.756185	0.76172	1.39735e-05	0.637248	0.000277308	0.686162	1.02812e-05	0.783976	4.19507e-06
PAS_chr4_0840	GRX2	GRX2	YDR513W	Cytoplasmic glutaredoxin; thioltransferase, glutathione-dependent disulfide oxidoreductase involved in maintaining redox state of target proteins, also exhibits glutathione peroxidase activity, expression induced in response to stress; GRX2 has a paralog, GRX1, that arose from the whole genome duplication	-0.186414	0.727088	-0.551167	8.39693e-05	-0.891156	2.12456e-06	-0.861303	4.04453e-08	-0.875086	2.63689e-06
PAS_chr4_0842	GLO1	GLO1	YML004C	Monomeric glyoxalase I, catalyzes the detoxification of methylglyoxal (a by-product of glycolysis) via condensation with glutathione to produce S-D-lactoylglutathione; expression regulated by methylglyoxal levels and osmotic stress	-0.299734	0.0978031	-0.556585	0.000138935	-0.639136	4.30278e-05	-0.729831	5.95719e-06	-0.670712	2.35032e-05
PAS_chr4_0844	PDI1	PDI1	YCL043C	Protein disulfide isomerase; multifunctional protein of ER lumen, essential for formation of disulfide bonds in secretory and cell-surface proteins, unscrambles non-native disulfide bonds; key regulator of Ero1p; forms complex with Mnl1p that has exomannosidase activity, processing unfolded protein-bound Man8GlcNAc2 oligosaccharides to Man7GlcNAc2, promoting degradation in unfolded protein respon…	0.00466202	1	0.510778	0.00294885	0.65289	0.000329048	0.491671	0.00314442	0.791539	2.05157e-05
PAS_chr4_0847	GLG1	GLG1	YKR058W	Glycogenin glucosyltransferase; self-glucosylating initiator of glycogen synthesis, also glucosylates n-dodecyl-beta-D-maltoside; similar to mammalian glycogenin; GLG1 has a paralog, GLG2, that arose from the whole genome duplication	-0.2702	0.154343	-0.845603	6.37775e-06	-0.883373	5.98192e-06	-0.910399	2.60912e-07	-1.04178	6.87889e-08
PAS_chr4_0851	PAS_chr4_0851	NA	NA	hypothetical protein	0.540852	1	-1.10651	0.258621	-1.51955	0.0277105	-1.55547	0.00595315	-1.42731	0.00983654
PAS_chr4_0857	PAS_chr4_0857	NA	NA	Fungal Zn(2)-Cys(6) binuclear cluster domain;Zn2/Cys6 DNA-binding domain	-0.0441991	1	-1.33054	8.45012e-07	-1.31456	2.13533e-06	-1.18279	2.07739e-07	-1.14551	3.87631e-07
PAS_chr4_0860	PAS_chr4_0860	NA	NA	protein of unknown function, only in Hansenula polymorpha and Dekkera bruxelliensis	0.350753	0.244568	0.598767	0.00349171	0.760796	0.000758033	0.597781	0.00162004	0.713618	0.000463696
PAS_chr4_0878	HMLALPHA2	HMLALPHA2	YCL067C	Silenced copy of ALPHA2 at HML; homeobox-domain protein that associates with Mcm1p in haploid cells to repress a-specific gene expression and interacts with a1p in diploid cells to repress haploid-specific gene expression	0.593266	0.00567643	-0.8054	9.97602e-05	-0.620155	2.93692e-05	-0.520426	0.0939535	1.61996	7.64325e-10
PAS_chr4_0882	PAS_chr4_0882	NA	NA	Hypothetical protein_not annotated in NCBI	0.0623488	1	0.362255	0.0154441	0.369772	0.0343608	0.869071	4.22711e-06	0.399118	0.00181383
PAS_chr4_0893	PTC7	PTC7	YHR076W	Type 2C protein phosphatase (PP2C); alternatively spliced to create two mRNA isoforms; protein from spliced form localizes to the mitochondria while the one from the unspliced form is localized to the nuclear envelope	0.275981	0.833591	0.49037	0.000417229	0.505829	0.000690475	0.75147	1.13742e-06	0.40966	0.0449799
PAS_chr4_0897	PAS_chr4_0897	NA	NA	Thioesterase superfamily;Thioesterase/thiol ester dehydrase-isomerase	0.417423	0.0446522	0.881091	5.43713e-06	0.851933	2.63551e-06	0.996455	2.90768e-08	0.818125	1.70284e-07
PAS_chr4_0911	PAS_chr4_0911	NA	NA	Major Facilitator Superfamily;MFS general substrate transporter	0.003224	1	0.0393365	1	0.145843	1	0.611146	4.0647e-06	0.39561	0.000396281
PAS_chr4_0915	PAS_chr4_0915	NA	NA	hypothetical protein	0.323485	0.726086	1.88642	2.15193e-07	1.43599	2.56404e-05	1.07967	4.79605e-05	0.846039	0.00792152
PAS_chr4_0917	YBR287W	YBR287W	YBR287W	Protein of unknown function; green fluorescent protein (GFP)-fusion protein localizes to the ER; YBR287W is not an essential gene	-0.0480126	1	0.246151	0.0369758	0.387801	0.002116	0.643039	1.00319e-07	0.370671	0.000120047
PAS_chr4_0926	PAS_chr4_0926	NA	NA	hypothetical protein	-0.0911084	1	-0.579353	1.95121e-06	-0.613941	8.36928e-06	-0.993781	1.47632e-09	-0.711715	1.37428e-07
PAS_chr4_0927	PAS_chr4_0927	NA	NA	Uncharacterized conserved protein (DUF2183)	0.181678	1	0.585942	0.0018097	0.72165	2.65894e-05	0.816864	9.10422e-07	0.79537	5.273e-07
PAS_chr4_0943	PpPfk	NA	NA	6-phosphofructokinase, gamma subunit (Pichia pastoris)	-0.225326	1	-0.576313	0.000286838	-0.748625	0.00016276	-1.10429	3.54362e-07	-1.1551	1.8164e-07
PAS_chr4_0953	CYB5	CYB5	YNL111C	Cytochrome b5, involved in the sterol and lipid biosynthesis pathways; acts as an electron donor to support sterol C5-6 desaturation	0.339833	0.292951	0.798302	5.80053e-06	0.823631	1.6723e-05	0.721458	5.86311e-06	0.836619	1.46496e-06
PAS_chr4_0962	MKS1	MKS1	YNL076W	Pleiotropic negative transcriptional regulator involved in Ras-CAMP and lysine biosynthetic pathways and nitrogen regulation; involved in retrograde (RTG) mitochondria-to-nucleus signaling	0.100198	1	-0.348766	0.0680049	-0.608744	0.000432145	-0.925484	9.89654e-07	-0.778335	1.28502e-05
PAS_chr4_0974	AAT2	AAT2	YLR027C	Cytosolic aspartate aminotransferase, involved in nitrogen metabolism; localizes to peroxisomes in oleate-grown cells	0.0752303	1	0.00591977	1	-0.23809	1	-0.618075	0.0335732	-0.375686	0.525522
PAS_chr4_0988	PAS_chr4_0988	NA	NA	short chain dehydrogenase;NAD(P)-binding Rossmann-fold domains	0.00567555	1	0.897588	9.38006e-07	0.92691	7.4149e-06	0.89038	4.46632e-07	0.892778	3.34921e-06
PAS_chr4_0991	PAS_chr4_0991	NA	NA	PDI family member, only in Pp and Hp	0.695411	0.463644	0.640451	0.000388307	0.763496	0.0505609	0.815264	1.9246e-07	0.212194	1
PAS_chr4_0997	PAS_chr4_0997	NA	NA	Zinc finger, C3HC4 type (RING finger);RING/U-box	-0.0729064	1	-0.396461	0.00322836	-0.545108	0.000150386	-0.690368	1.64825e-06	-0.712566	1.29308e-06
PAS_chr4_1001	PAS_chr4_1001	NA	NA	Transcriptional co-activator involved in regulation of mating-type-specific gene expression; targets the transcription factor Mcm1p to the promoters of alpha-specific genes; one of two genes encoded by the MATalpha mating type cassette	0.324132	0.390587	-1.26093	1.19864e-06	-1.00026	1.78816e-06	-1.45344	7.22048e-06	1.34892	5.5726e-08
PAS_FragB_0003	PAS_FragB_0003	NA	NA	Rho GTPase activating protein	-0.859765	0.00170874	-0.036376	1	-0.040552	1	-0.556378	0.00021242	0.018309	1
PAS_FragB_0005	IES1	IES1	YFL013C	Subunit of the INO80 chromatin remodeling complex; relocalizes to the cytosol in response to hypoxia	0.0697075	1	0.0516346	1	0.115047	1	0.710818	2.0798e-05	-0.107972	1
PAS_FragB_0022	ECH1	NA	NA	Delta(3,5)-Delta(2,4)-dienoyl-CoA isomerase, mitochondrial	1.25534	1.7731e-08	0.808445	0.00106603	0.892396	0.000479356	1.01085	1.76614e-08	0.633262	2.7793e-06
PAS_FragB_0023	PAS_FragB_0023	NA	NA	Vitamin H transporter 1	0.760449	0.000549695	0.026614	1	0.0792659	1	0.205894	0.0998006	-0.0146623	1
PAS_FragB_0032	PAS_FragB_0032	NA	NA	hypothetical protein	-0.13919	1	-0.0458105	1	-0.0305275	1	0.641506	2.66409e-06	0.0640057	1
PAS_FragB_0033	PAS_FragB_0033	NA	NA	Domain of unknown function (DUF1903);Cysteine alpha-hairpin motif	-0.103764	1	0.152929	1	0.132175	1	0.665315	0.00158024	0.192913	1
PAS_FragB_0048	ROT1	ROT1	YMR200W	Molecular chaperone involved in protein folding in the ER; mutation causes defects in cell wall synthesis and in lysis of autophagic bodies, suppresses tor2 mutations, and is synthetically lethal with kar2-1 and with rot2 mutations; involved in N-linked glycosylation and O-mannosylation	0.184685	0.826257	0.444327	0.00657896	0.599073	0.00051364	0.242509	0.339752	0.406904	0.00227614
PAS_FragB_0061	PCK1	PCK1	YKR097W	Phosphoenolpyruvate carboxykinase, key enzyme in gluconeogenesis, catalyzes early reaction in carbohydrate biosynthesis, glucose represses transcription and accelerates mRNA degradation, regulated by Mcm1p and Cat8p, located in the cytosol	-0.207785	1	-1.45013	2.91865e-09	-1.47277	2.76449e-07	-0.722498	2.58692e-06	-1.48209	8.87261e-11
PAS_FragB_0065	YOL075C-2	YOL075C	YOL075C	Putative ABC transporter	-0.126569	1	-0.416975	0.0251601	-0.554938	0.00152141	-0.566371	0.000517824	-0.71	1.08218e-05
PAS_FragB_0067	BSC1	BSC1	YDL037C	Protein of unconfirmed function, similar to cell surface flocculin Flo11p; ORF exhibits genomic organization compatible with a translational readthrough-dependent mode of expression	0.157956	1	0.336096	0.0242439	0.239035	0.255042	0.728748	2.49611e-06	0.475854	0.000933298
PAS_FragB_0069	PAS_FragB_0069	NA	NA	hypothetical protein	0.305891	0.0713524	0.815367	6.40259e-05	0.91825	6.82956e-05	0.453004	0.00421147	0.913508	4.7288e-06
PAS_FragB_0070	PAS_FragB_0070	NA	NA	by new annotation: In frame stop codons	0.960281	1	-1.99193	0.0128349	-1.97435	0.0213069	-2.03521	0.00677575	-2.18371	0.00464936
PAS_FragB_0077	NPC2	NPC2	YDL046W	Functional homolog of human NPC2/He1, which is a cholesterol-binding protein whose deficiency causes Niemann-Pick type C2 disease involving retention of cholesterol in lysosomes	-0.204994	0.870879	0.108948	1	-0.00322255	1	-0.720194	3.94808e-07	-0.133669	0.62653
