# Supplementary material for: Increased dosage of AOX1 promoter-regulated expression cassettes leads to transcription attenuation of the methanol metabolism in Pichia pastoris
Source: Sci Rep. 2017 Mar 15;7:44302. doi: 10.1038/srep44302 (PMC5353721; doi:10.1038/srep44302)
Supplement: Supplementary File S8 [file srep44302-s6.xls]

## Sheet: Cluster 1
				Supplementary file S8. Gene list of each cluster found by means of clustering analysis (k-means algorithm, k=12). Log2FC and p-value is provided for each strain.
CLUSTER 1 (6)
Probe ID	Short name P. pastoris	Short name S. cerevisiae	Systematic name S.cerevisiae	Description	Log2FC 1C vs 0C	Adj. P-val 1C vs 0C	Log2FC 2C vs 0C	Adj. P-val 2C vs 0C	Log2FC 4C vs 0C	Adj. P-val 4C vs 0C	Log2FC 8C vs 0C	Adj. P-val 8C vs 0C	Log2FC 15C vs 0C	Adj. P-val 15C vs 0C
PAS_chr1-4_0378	PAS_chr1-4_0378	NA	NA	hypothetical protein	-1.37068	0.0272946	-1.62403	0.00102598	-1.79534	0.000493193	-1.68517	0.000340305	-1.70726	0.000219894
PAS_chr4_0113	TMA108	TMA108	YIL137C	Protein that associates with ribosomes and is involved in ribosome biogenesis; putative metalloprotease	-0.431409	0.216732	-1.55236	1.69448e-08	-1.98177	2.62147e-08	-2.19557	1.50879e-10	-2.49005	8.36829e-10
PAS_chr1-1_0085	PAS_chr1-1_0085	NA	NA	Membrane-associating domain	-0.656132	0.00736052	-1.52595	2.14579e-06	-2.18238	2.48382e-08	-1.58653	1.39629e-07	-2.54873	1.39588e-09
PAS_chr1-4_0361	PpAFT1	NA	NA	PpAFT1 has Aft1/2 DNA binding domain, does not activate iron-regulated genes like the homolog in S. cerevisiae, but seems to regulate genes of carbohydrate metabolism; experimentally verified	-0.333876	0.655633	-1.7874	3.90325e-07	-2.1869	8.37738e-08	-2.625	7.61992e-10	-2.12228	1.69306e-08
PAS_chr1-1_0417	PAS_chr1-1_0417	NA	NA	Acetate transporter required for normal sporulation	-0.489312	0.0115667	-2.05946	2.91865e-09	-2.31687	5.3436e-10	-2.46574	8.20105e-11	-2.57784	1.58742e-11
PAS_chr3_0374	PAS_chr3_0374	NA	NA	Zinc finger, C3HC4 type (RING finger);L domain-like	-0.210336	0.517522	-1.30408	5.36633e-07	-2.13921	5.36604e-09	-2.85293	1.52248e-11	-2.54662	4.77116e-11

## Sheet: Cluster 2
CLUSTER 2 (1)
Probe ID	Short name P. pastoris	Short name S. cerevisiae	Systematic name S.cerevisiae	Description	Log2FC 1C vs 0C	Adj. P-val 1C vs 0C	Log2FC 2C vs 0C	Adj. P-val 2C vs 0C	Log2FC 4C vs 0C	Adj. P-val 4C vs 0C	Log2FC 8C vs 0C	Adj. P-val 8C vs 0C	Log2FC 15C vs 0C	Adj. P-val 15C vs 0C
PAS_chr2-2_0482	FLO11	FLO11	YIR019C	GPI-anchored cell surface glycoprotein (flocculin); required for pseudohyphal formation, invasive growth, flocculation, and biofilms; transcriptionally regulated by the MAPK pathway (via Ste12p and Tec1p) and the cAMP pathway (via Flo8p); required for formation of fibrous interconnections between cells in a colony of a wild S. cerevisiae strain; a portion is cleaved and shed from cells, and free …	2.02763	0.0330546	-0.841087	1	-2.57243	0.00656674	-2.88068	0.000173773	-3.49032	1.47313e-05

## Sheet: Cluster 3
CLUSTER 3 (78)
Probe ID	Short name P. pastoris	Short name S. cerevisiae	Systematic name S.cerevisiae	Description	Log2FC 1C vs 0C	Adj. P-val 1C vs 0C	Log2FC 2C vs 0C	Adj. P-val 2C vs 0C	Log2FC 4C vs 0C	Adj. P-val 4C vs 0C	Log2FC 8C vs 0C	Adj. P-val 8C vs 0C	Log2FC 15C vs 0C	Adj. P-val 15C vs 0C
PAS_chr3_0370	MNN2-1	MNN2	YBR015C	Alpha-1,2-mannosyltransferase, responsible for addition of the first alpha-1,2-linked mannose to form the branches on the mannan backbone of oligosaccharides, localizes to an early Golgi compartment	-0.657049	0.000505828	-0.685045	7.21639e-06	-0.84297	9.16188e-07	-1.15131	9.68467e-10	-0.9143	8.23494e-09
PAS_chr4_0847	GLG1	GLG1	YKR058W	Glycogenin glucosyltransferase; self-glucosylating initiator of glycogen synthesis, also glucosylates n-dodecyl-beta-D-maltoside; similar to mammalian glycogenin; GLG1 has a paralog, GLG2, that arose from the whole genome duplication	-0.2702	0.154343	-0.845603	6.37775e-06	-0.883373	5.98192e-06	-0.910399	2.60912e-07	-1.04178	6.87889e-08
PAS_chr3_0648	THI4	THI4	YGR144W	Thiazole synthase, abundant protein involved in the formation of the thiazole moiety of thiamine during thiamine biosynthesis; acts more as a co-substrate rather than an enzyme by providing the sulphur source for thiazole formation; undergoes a single turnover only; required for mitochondrial genome stability in response to DNA damaging agents	-0.422715	0.74436	-0.60577	0.0190281	-0.923757	0.00107024	-1.07188	1.85352e-05	-1.13306	1.61777e-05
PAS_chr3_1063	PAS_chr3_1063	NA	NA	PH domain-like	-0.399318	0.0143243	-0.670106	4.31604e-05	-0.997841	3.27974e-07	-1.12773	2.73875e-08	-1.04322	5.79973e-08
PAS_chr1-1_0328	PAS_chr1-1_0328	NA	NA	hypothetical protein	-0.0864167	1	-0.646609	0.00189466	-0.738565	0.00653528	-1.06491	1.67926e-07	-1.11449	5.02607e-07
PAS_chr4_0943	PpPfk	NA	NA	6-phosphofructokinase, gamma subunit (Pichia pastoris)	-0.225326	1	-0.576313	0.000286838	-0.748625	0.00016276	-1.10429	3.54362e-07	-1.1551	1.8164e-07
PAS_chr1-4_0042	YMR099C	YMR099C	YMR099C	Glucose-6-phosphate 1-epimerase (hexose-6-phosphate mutarotase), likely involved in carbohydrate metabolism; GFP-fusion protein localizes to both the nucleus and cytoplasm and is induced in response to the DNA-damaging agent MMS	-0.190805	0.777873	-0.447784	0.000193347	-0.749365	0.000288328	-1.40508	9.65025e-09	-1.10225	1.03507e-07
PAS_chr3_0836	MPP1	NA	NA	Fungal Zn2/Cys6 DNA-binding domain; homolog to Hansenula polymorpha transcription factor involved in peroxisome biogenesis/degradation	-0.156354	1	-0.492394	0.000638276	-0.7615	0.000287032	-1.37642	6.2507e-09	-1.08758	1.05808e-06
PAS_chr1-4_0421	LYS20	LYS20	YDL182W	Homocitrate synthase isozyme; catalyzes the condensation of acetyl-CoA and alpha-ketoglutarate to form homocitrate, which is the first step in the lysine biosynthesis pathway; LYS20 has a paralog, LYS21, that arose from the whole genome duplication	-0.0849222	1	-0.611005	0.00289932	-0.76648	0.000524796	-1.14695	6.18656e-08	-1.1123	1.04369e-06
PAS_chr3_0868	FBP1	FBP1	YLR377C	Fructose-1,6-bisphosphatase; key regulatory enzyme in the gluconeogenesis pathway, required for glucose metabolism; undergoes either proteasome-mediated or autophagy-mediated degradation depending on growth conditions; glucose starvation results in redistribution to the periplasm; interacts with Vid30p	-0.0425811	1	-0.465287	0.00205362	-0.776833	1.54735e-05	-1.11307	1.65456e-08	-1.03948	5.62127e-08
PAS_chr3_0866	PAS_chr3_0866	NA	NA	GPI-anchored aspartyl protease, member of the yapsin family of proteases involved in cell wall growth and maintenance; shares functions with Yap3p and Kex2p.	-0.217563	0.85301	-0.517617	0.00354472	-0.802496	9.93685e-05	-1.24227	4.62821e-07	-1.04426	4.04228e-06
PAS_chr4_0347	ANT1	ANT1	YPR128C	Peroxisomal adenine nucleotide transporter; involved in beta-oxidation of medium-chain fatty acid; required for peroxisome proliferation	-0.366104	0.013503	-0.665899	5.97727e-06	-0.826499	6.56785e-07	-1.09747	2.68727e-09	-1.01226	2.99053e-07
PAS_chr1-4_0516	PAS_chr1-4_0516	NA	NA	Putative transcription factor; multicopy suppressor of mutations that cause low activity of the cAMP/protein kinase A pathway; highly similar to Sut1p	-0.1175	1	-0.483287	0.00867748	-0.827271	1.84478e-05	-1.35471	6.73989e-08	-0.899067	9.31296e-06
PAS_chr1-1_0403	PAS_chr1-1_0403	NA	NA	Mysoin-binding motif of peroxisomes	-0.305332	0.365383	-0.649878	1.07752e-05	-0.827938	7.07309e-06	-0.966462	9.6305e-08	-1.01917	1.32934e-07
PAS_chr4_0824	COS111	COS111	YBR203W	Protein required for resistance to the antifungal drug ciclopirox olamine; not related to the subtelomerically-encoded COS family; the authentic, non-tagged protein is detected in highly purified mitochondria in high-throughput studies	-0.296052	0.100747	-0.731416	2.65342e-06	-0.864223	6.50054e-07	-0.823112	2.79385e-08	-1.12989	5.78716e-09
PAS_chr4_0759	PEX12	PEX12	YMR026C	C3HC4-type RING-finger peroxin and E3 ubiquitin ligase, required for peroxisome biogenesis and peroxisomal matrix protein import; forms translocation subcomplex with Pex2p and Pex10p; mutations in human homolog cause peroxisomal disorder	-0.264422	0.132513	-0.66403	2.63857e-06	-0.879565	1.46389e-06	-1.02674	1.5292e-09	-1.09417	1.90042e-09
PAS_chr4_0065	THI13	THI13	YDL244W	Protein involved in synthesis of the thiamine precursor hydroxymethylpyrimidine (HMP); member of a subtelomeric gene family including THI5, THI11, THI12, and THI13	-0.109285	1	-0.432373	0.552275	-0.657489	0.115096	-1.12224	5.24595e-05	-1.02284	0.000305568
PAS_chr4_0622	PEX17	PEX17	YNL214W	Peroxisomal membrane peroxin and subunit of the docking complex that facilitates the import of peroxisomal matrix proteins; required for peroxisome biogenesis	-0.181672	1	-0.486101	0.000380812	-0.702478	1.7395e-05	-1.07569	2.33177e-09	-0.970497	8.77332e-08
PAS_chr1-1_0492	PAS_chr1-1_0492	NA	NA	hypothetical protein	-0.140114	1	-0.518298	0.017983	-0.732919	0.000801448	-1.11416	0.000194805	-0.983005	1.74356e-05
PAS_chr2-1_0716	HEM1	HEM1	YDR232W	5-aminolevulinate synthase, catalyzes the first step in the heme biosynthetic pathway; an N-terminal signal sequence is required for localization to the mitochondrial matrix; expression is regulated by Hap2p-Hap3p	-0.0946314	1	-0.506397	0.00149292	-0.75553	2.46774e-05	-1.09491	1.41872e-07	-0.939911	2.64453e-06
PAS_chr3_0931	ATG18	ATG18	YFR021W	Phosphoinositide binding protein; required for vesicle formation in autophagy and the cytoplasm-to-vacuole targeting (Cvt) pathway; binds both phosphatidylinositol (3,5)-bisphosphate and phosphatidylinositol 3-phosphate; WD-40 repeat protein; relocalizes from vacuole to cytoplasm upon DNA replication stress; has 4 mammalian homologs WIPI1, WIPI2, WIPI3 and WIPI4/WDR45; mutations in human WDR45 ca…	-0.114975	0.809418	-0.743877	1.08573e-07	-0.779133	1.80015e-06	-0.913994	1.69917e-08	-0.833538	2.4327e-08
PAS_chr1-1_0174	PIM1-2	PIM1	YBL022C	ATP-dependent Lon protease, involved in degradation of misfolded proteins in mitochondria; required for biogenesis and maintenance of mitochondria	-0.160133	1	-0.612724	0.000316066	-0.77972	1.74998e-05	-1.05877	9.6294e-08	-0.810264	4.52485e-06
PAS_chr4_0495	PAS_chr4_0495	NA	NA	hypothetical protein	-0.249486	0.0966587	-0.533592	1.03228e-05	-0.782463	3.09671e-06	-1.1202	8.01944e-10	-0.895473	8.29065e-08
PAS_chr4_0212	RKI1-2	RKI1	YOR095C	Ribose-5-phosphate ketol-isomerase, catalyzes the interconversion of ribose 5-phosphate and ribulose 5-phosphate in the pentose phosphate pathway; participates in pyridoxine biosynthesis	0.0686708	1	-0.535605	0.000238214	-0.79722	1.04296e-05	-1.1142	3.34752e-07	-0.961715	9.16186e-07
PAS_chr3_0251	MIT1	MIT1	YEL007W	Transcriptional regulator of pseudohyphal growth; protein with sequence similarity to S. pombe gti1+ (gluconate transport inducer 1) and C. albicans Wor1	-0.305459	0.354514	-0.627296	0.000154932	-0.817874	3.40373e-05	-0.98222	2.23337e-07	-0.872841	1.91637e-06
PAS_chr1-4_0395	FEP1	NA	NA	iron responsive transcription factor, a GATA type TF regulates the high affinity iron up (Pichia pastoris)	-0.470681	0.626724	-0.814805	0.00015906	-0.824325	0.000899853	-0.969188	7.8599e-06	-0.710543	0.0100218
PAS_chr4_0579	SGA1	SGA1	YIL099W	Intracellular sporulation-specific glucoamylase involved in glycogen degradation; induced during starvation of a/a diploids late in sporulation, but dispensable for sporulation	0.0835901	1	-0.470341	0.000595449	-0.849498	2.50481e-05	-1.11106	1.95642e-08	-0.783587	1.12956e-05
PAS_chr3_0970	PAS_chr3_0970	NA	NA	hypothetical protein	-0.43304	0.0324341	-0.892662	3.31402e-06	-0.854094	3.3262e-06	-0.806742	5.94298e-08	-0.676567	1.79558e-06
PAS_chr4_0840	GRX2	GRX2	YDR513W	Cytoplasmic glutaredoxin; thioltransferase, glutathione-dependent disulfide oxidoreductase involved in maintaining redox state of target proteins, also exhibits glutathione peroxidase activity, expression induced in response to stress; GRX2 has a paralog, GRX1, that arose from the whole genome duplication	-0.186414	0.727088	-0.551167	8.39693e-05	-0.891156	2.12456e-06	-0.861303	4.04453e-08	-0.875086	2.63689e-06
PAS_chr1-4_0314	ERG20	ERG20	YJL167W	Farnesyl pyrophosphate synthetase, has both dimethylallyltranstransferase and geranyltranstransferase activities; catalyzes the formation of C15 farnesyl pyrophosphate units for isoprenoid and sterol biosynthesis	0.288108	0.156197	-0.652693	4.97019e-06	-0.896908	1.31588e-06	-0.904276	1.02167e-08	-0.936412	6.95022e-08
PAS_chr3_0126	PAS_chr3_0126	NA	NA	Protein of unknown function (DUF3166)	-0.126413	1	-0.565229	0.00140466	-0.522746	0.00678489	-0.991251	5.24502e-07	-0.83789	4.0497e-06
PAS_chr4_0304	PAS_chr4_0304	NA	NA	hypothetical protein	-0.140408	1	-0.348755	0.164651	-0.572651	0.0924001	-0.970153	5.2164e-05	-0.97343	0.000227425
PAS_chr4_0926	PAS_chr4_0926	NA	NA	hypothetical protein	-0.0911084	1	-0.579353	1.95121e-06	-0.613941	8.36928e-06	-0.993781	1.47632e-09	-0.711715	1.37428e-07
PAS_chr2-2_0186	PEX5	PEX5	YDR244W	Peroxisomal membrane signal receptor for the C-terminal tripeptide signal sequence (PTS1) of peroxisomal matrix proteins, required for peroxisomal matrix protein import; also proposed to have PTS1-receptor independent functions	0.116102	1	-0.329044	0.211507	-0.616443	0.000619444	-1.00436	1.06358e-05	-0.934493	6.39531e-05
PAS_chr3_0434	AGC1	AGC1	YPR021C	Mitochondrial amino acid transporter, acts both as a glutamate uniporter and as an aspartate-glutamate exchanger; involved in nitrogen metabolism and nitrogen compound biosynthesis	0.0423521	1	-0.148476	0.725702	-0.63204	0.000402669	-1.15293	6.77472e-10	-0.969336	3.69642e-07
PAS_chr3_1028	FLD	SFA1	YDL168W	Bifunctional alcohol dehydrogenase and formaldehyde dehydrogenase; formaldehyde dehydrogenase activity is glutathione-dependent; functions in formaldehyde detoxification and formation of long chain and complex alcohols, regulated by Hog1p-Sko1p; protein abundance increases in response to DNA replication stress	-0.208029	1	-0.324665	0.60845	-0.671753	0.0110875	-1.09663	1.14027e-05	-0.864953	0.000358044
PAS_chr3_0633	YBR139W	YBR139W	YBR139W	Putative serine type carboxypeptidase with a role in phytochelatin synthesis; green fluorescent protein (GFP)-fusion protein localizes to the vacuole; expression induced by nitrogen limitation in a GLN3, GAT1-independent manner	-0.281317	0.150289	-0.557383	0.000173666	-0.687194	9.26468e-05	-0.88495	5.4829e-07	-0.913308	1.49614e-06
PAS_chr1-1_0394	YEL020C	YEL020C	YEL020C	Protein of unknown function with low sequence identity to Pdc1p; mRNA identified as translated by ribosome profiling data	-0.129004	1	-0.451439	0.000328154	-0.702228	6.14362e-06	-1.10193	9.0034e-09	-0.829888	9.41676e-07
PAS_chr3_0842	THI20	THI20	YOL055C	Trifunctional enzyme of thiamine biosynthesis, degradation and salvage; has hydroxymethylpyrimidine (HMP) kinase, HMP-phosphate (HMP-P) kinase and thiaminase activities; member of a gene family with THI21 and THI22; HMP and HMP-P kinase activity redundant with Thi21p	0.0669573	1	-0.380484	0.100601	-0.704515	0.00167656	-1.12771	1.97366e-07	-0.814549	1.36816e-05
PAS_chr1-4_0109	NFU1-1	NFU1	YKL040C	Protein involved in iron metabolism in mitochondria; similar to NifU, which is a protein required for the maturation of the Fe/S clusters of nitrogenase in nitrogen-fixing bacteria	-0.230126	0.692648	-0.582424	0.00219807	-0.70791	0.000493665	-0.779057	0.000220327	-0.785861	9.41751e-05
PAS_chr4_0064	PAS_chr4_0064	NA	NA	hypothetical protein	-0.117618	1	-0.574257	0.00076964	-0.717851	0.000103015	-0.95175	2.19272e-06	-0.859662	2.40351e-06
PAS_chr3_0372	CCC1	CCC1	YLR220W	Putative vacuolar Fe2+/Mn2+ transporter; suppresses respiratory deficit of yfh1 mutants, which lack the ortholog of mammalian frataxin, by preventing mitochondrial iron accumulation; relative distribution to the vacuole decreases upon DNA replication stress	-0.42242	0.37218	-0.643601	0.00329768	-0.720222	0.0139795	-1.07474	4.94546e-06	-0.599637	0.025957
PAS_chr4_0057	PAS_chr4_0057	NA	NA	Hypothetical protein_not annotated in NCBI	-0.0724708	1	-0.420458	0.0086709	-0.720525	0.00877346	-0.88427	0.000188865	-0.765806	0.000442828
PAS_chr1-1_0479	PAS_chr1-1_0479	NA	NA	hypothetical protein	-0.253573	1	-0.649193	0.0178307	-0.727921	0.00852793	-0.754493	0.00198699	-0.955981	0.000499192
PAS_chr1-4_0393	SNZ3	SNZ3	YFL059W	Member of a stationary phase-induced gene family; transcription of SNZ2 is induced prior to diauxic shift, and also in the absence of thiamin in a Thi2p-dependent manner; forms a coregulated gene pair with SNO3	-0.275426	0.850473	-0.472833	0.0216182	-0.742083	0.00031672	-0.947931	7.77446e-06	-0.938363	5.96389e-06
PAS_chr3_0486	PAS_chr3_0486	NA	NA	PT repeat	-0.259225	0.916594	-0.805239	8.32689e-05	-0.747773	0.000675785	-0.815503	5.94027e-05	-0.767639	6.37304e-05
PAS_chr2-1_0571	YLR456W	YLR456W	YLR456W	Putative pyridoxal 5'-phosphate synthase; null mutant displays increased resistance to antifungal agents gliotoxin, cycloheximide and H2O2; YLR456W has a paralog, YPR172W, that arose from the whole genome duplication	-0.281153	0.158694	-0.520994	0.000220884	-0.767374	4.90101e-05	-0.815591	6.10094e-07	-0.931224	1.21594e-07
PAS_chr3_1073	PEX3	PEX3	YDR329C	Peroxisomal membrane protein (PMP) required for proper localization and stability of PMPs; anchors peroxisome retention factor Inp1p at the peroxisomal membrane; interacts with Pex19p	-0.152629	1	-0.534039	0.00016233	-0.775766	6.62962e-06	-0.864991	2.73522e-07	-0.878744	4.19441e-07
PAS_chr2-2_0236	PAS_chr2-2_0236	NA	NA	Protein of unknown function (DUF3237)	-0.131377	1	-0.657338	0.000163805	-0.831568	2.6338e-05	-0.427162	0.00043743	-0.959942	4.53474e-08
PAS_chr3_0858	STE6-1	STE6	YKL209C	Plasma membrane ATP-binding cassette (ABC) transporter required for the export of a-factor, catalyzes ATP hydrolysis coupled to a-factor transport; contains 12 transmembrane domains and two ATP binding domains; expressed only in MATa cells	-0.124921	1	-1.03602	5.11665e-06	-0.876625	6.00074e-05	-0.37806	0.0269192	-0.763428	5.14684e-05
PAS_chr2-1_0736	RIB1	RIB1	YBL033C	GTP cyclohydrolase II; catalyzes the first step of the riboflavin biosynthesis pathway	-0.0347861	1	-0.316455	0.0137112	-0.580097	0.000379051	-0.965379	8.26304e-08	-0.885397	5.07975e-07
PAS_chr4_0516	ZRT2	ZRT2	YLR130C	Low-affinity zinc transporter of the plasma membrane; transcription is induced under low-zinc conditions by the Zap1p transcription factor	-0.246291	1	-1.19089	3.24933e-07	-0.580601	0.00103379	-0.631293	9.35858e-05	-0.602341	0.0002743
PAS_chr4_0390	PAS_chr4_0390	NA	NA	Inheritance of peroxisomes protein 1	-0.2149	0.370876	-0.478967	7.8852e-05	-0.589209	5.27043e-05	-0.807744	4.62216e-08	-0.812315	1.34583e-06
PAS_chr3_0763	AQY1	AQY1	YPR192W	Spore-specific water channel that mediates the transport of water across cell membranes, developmentally controlled; may play a role in spore maturation, probably by allowing water outflow, may be involved in freeze tolerance	-0.124897	1	-0.623863	0.00196973	-0.597841	0.00120212	-0.853461	1.79539e-06	-0.696365	2.41144e-05
PAS_chr1-3_0212	PAS_chr1-3_0212	NA	NA	Lanosterol 14-alpha-demethylase	0.138744	0.9126	-0.500571	0.000248689	-0.605237	1.17757e-05	-0.92827	1.94668e-08	-0.745067	1.15722e-07
PAS_chr4_0962	MKS1	MKS1	YNL076W	Pleiotropic negative transcriptional regulator involved in Ras-CAMP and lysine biosynthetic pathways and nitrogen regulation; involved in retrograde (RTG) mitochondria-to-nucleus signaling	0.100198	1	-0.348766	0.0680049	-0.608744	0.000432145	-0.925484	9.89654e-07	-0.778335	1.28502e-05
PAS_chr4_0270	MSP1	MSP1	YGR028W	Mitochondrial protein involved in sorting of proteins in the mitochondria; putative membrane-spanning ATPase	-0.123874	1	-0.391237	0.000230794	-0.613598	3.06407e-06	-0.860952	6.98819e-09	-0.762823	1.70189e-07
PAS_chr4_0842	GLO1	GLO1	YML004C	Monomeric glyoxalase I, catalyzes the detoxification of methylglyoxal (a by-product of glycolysis) via condensation with glutathione to produce S-D-lactoylglutathione; expression regulated by methylglyoxal levels and osmotic stress	-0.299734	0.0978031	-0.556585	0.000138935	-0.639136	4.30278e-05	-0.729831	5.95719e-06	-0.670712	2.35032e-05
PAS_chr2-1_0678	RRN6	RRN6	YBL014C	Component of the core factor (CF) rDNA transcription factor complex; CF is required for transcription of 35S rRNA genes by RNA polymerase I and is composed of Rrn6p, Rrn7p, and Rrn11p	-0.0300204	1	-0.518523	2.37598e-05	-0.682296	8.29749e-06	-0.638765	4.18852e-07	-0.772484	4.41372e-07
PAS_chr4_0571	STL1-2	STL1	YDR536W	Glycerol proton symporter of the plasma membrane, subject to glucose-induced inactivation, strongly but transiently induced when cells are subjected to osmotic shock	-0.373193	0.00146367	-0.624648	1.67016e-06	-0.714099	2.04289e-06	-0.506886	4.30321e-06	-0.875416	4.66817e-08
PAS_chr4_0468	KAR4	KAR4	YCL055W	Transcription factor required for gene regulation in response to pheromones; also required during meiosis; exists in two forms, a slower-migrating form more abundant during vegetative growth and a faster-migrating form induced by pheromone	-0.718989	0.00139864	-0.48795	0.00771034	-0.721809	0.000846872	-0.565267	0.00114685	-0.858047	0.00010599
PAS_chr2-1_0263	GSC2	GSC2	YGR032W	Catalytic subunit of 1,3-beta-glucan synthase; involved in formation of the inner layer of the spore wall; activity positively regulated by Rho1p and negatively by Smk1p; GSC2 has a paralog, FKS1, that arose from the whole genome duplication	-0.64474	0.000128734	-0.749379	3.14806e-05	-0.79599	2.76559e-05	-0.597127	3.51189e-05	-0.878152	8.02806e-06
PAS_chr1-1_0386	TPP1	TPP1	YMR156C	DNA 3'-phosphatase; functions in repair of endogenous damage of double-stranded DNA, activity is specific for removal of 3' phosphates at strand breaks; similar to the l-2-haloacid dehalogenase superfamily; homolog of human polynucleotide kinase/3&#8242;-phosphatase	-0.029935	1	-0.0367171	1	-0.387375	0.224844	-1.42986	3.56808e-07	-0.690375	0.00133347
PAS_chr3_1072	LRP1	LRP1	YHR081W	Nuclear exosome-associated nucleic acid binding protein; involved in RNA processing, surveillance, degradation, tethering, and export; rapidly degraded by the proteasome in the absence of Rrp6p; homolog of mammalian nuclear matrix protein C1D involved in regulation of DNA repair and recombination	-0.0688757	1	-0.330011	0.00599015	-0.479645	0.00364436	-0.993445	5.32786e-08	-0.751268	7.31605e-07
PAS_chr4_0540	CAT8-2	CAT8	YMR280C	Zinc cluster transcriptional activator; necessary for derepression of a variety of genes under non-fermentative growth conditions, active after diauxic shift, binds carbon source responsive elements; relative distribution to the nucleus increases upon DNA replication stress	0.0290158	1	-0.35187	0.00780901	-0.503809	0.00130486	-1.00353	1.3194e-07	-0.702109	2.6047e-06
PAS_chr4_0233	QNS1	QNS1	YHR074W	Glutamine-dependent NAD(+) synthetase, essential for the formation of NAD(+) from nicotinic acid adenine dinucleotide	-0.196824	1	-0.407202	0.00612	-0.543457	0.000589477	-0.871338	1.12066e-06	-0.768267	8.06006e-06
PAS_chr4_0213	RKI1-1	RKI1	YOR095C	Ribose-5-phosphate ketol-isomerase, catalyzes the interconversion of ribose 5-phosphate and ribulose 5-phosphate in the pentose phosphate pathway; participates in pyridoxine biosynthesis	-0.104799	1	-0.430325	0.104978	-0.561294	0.0193766	-0.857	0.000486577	-0.669832	0.00435377
PAS_chr2-2_0407	LSC2	LSC2	YGR244C	Beta subunit of succinyl-CoA ligase, which is a mitochondrial enzyme of the TCA cycle that catalyzes the nucleotide-dependent conversion of succinyl-CoA to succinate	-0.316872	0.257857	-0.637279	3.31084e-05	-0.56605	0.000228711	-0.677465	4.12295e-05	-0.634297	1.23894e-05
PAS_chr3_0225	OSM1	OSM1	YJR051W	Fumarate reductase, catalyzes the reduction of fumarate to succinate; required for the reoxidation of intracellular NADH under anaerobic conditions; mutations cause osmotic sensitivity; OSM1 has a paralog, FRD1, that arose from the whole genome duplication	0.138654	1	-0.321345	0.0162914	-0.572907	0.0176355	-0.737863	5.56363e-06	-0.920009	6.71043e-07
PAS_chr1-1_0354	PAS_chr1-1_0354	NA	NA	Allantoin permease	-0.231159	0.456211	-0.401076	0.000498912	-0.594424	4.79404e-05	-0.633152	2.99046e-06	-0.912912	5.55451e-08
PAS_chr3_0231	PAS_chr3_0231	NA	NA	Glycosyl transferase family 8;Nucleotide-diphospho-sugar transferases	-0.00610692	1	-0.271527	0.0145903	-0.69056	1.69128e-06	-0.818858	1.9844e-08	-0.764074	3.13135e-08
PAS_chr4_0439	DUR3-3	DUR3	YHL016C	Plasma membrane transporter for both urea and polyamines, expression is highly sensitive to nitrogen catabolite repression and induced by allophanate, the last intermediate of the allantoin degradative pathway	0.134208	1	-0.354386	0.0121623	-0.710238	5.61924e-05	-0.609622	3.86806e-05	-0.867373	1.69416e-06
PAS_chr1-3_0152	PAS_chr1-3_0152	NA	NA	E set domains	-0.275814	1	-0.201932	1	-0.407251	0.46369	-0.887751	0.00103566	-0.860407	0.000468448
PAS_chr2-1_0316	PAS_chr2-1_0316	NA	NA	hypothetical protein	-0.100726	1	-0.521182	8.66474e-05	-0.515554	0.000703072	-0.601252	1.27262e-06	-0.814801	1.01095e-07
PAS_chr3_1010	YLR149C	YLR149C	YLR149C	Protein of unknown function; overexpression causes a cell cycle delay or arrest; null mutation results in a decrease in plasma membrane electron transport; YLR149C is not an essential gene; protein abundance increases in response to DNA replication stress	-0.0540153	1	-0.582693	4.79311e-05	-0.568619	0.000106608	-0.572236	1.13843e-05	-0.764733	3.40116e-06
PAS_chr1-4_0141	THI21	THI21	YPL258C	Hydroxymethylpyrimidine (HMP) and HMP-phosphate kinase; involved in thiamine biosynthesis; member of a gene family with THI20 and THI22; functionally redundant with Thi20p	0.106794	1	-0.368439	0.0221417	-0.640786	0.000359408	-0.669907	3.35698e-05	-0.804891	4.09868e-06
PAS_chr2-1_0055	DUR3-1	DUR3	YHL016C	Plasma membrane transporter for both urea and polyamines, expression is highly sensitive to nitrogen catabolite repression and induced by allophanate, the last intermediate of the allantoin degradative pathway	-0.335257	0.148613	-0.293307	0.0367104	-0.96187	0.000129898	-0.435679	0.000265843	-0.709853	4.20477e-06
PAS_chr1-4_0198	PAN6	PAN6	YIL145C	Pantothenate synthase, also known as pantoate-beta-alanine ligase, required for pantothenic acid biosynthesis, deletion causes pantothenic acid auxotrophy, homologous to E. coli panC	0.0485645	1	-0.410963	0.408502	-0.565414	0.147425	-0.822474	0.00452651	-0.618422	0.0315532

## Sheet: Cluster 4
CLUSTER 4 (159)
Probe ID	Short name P. pastoris	Short name S. cerevisiae	Systematic name S.cerevisiae	Description	Log2FC 1C vs 0C	Adj. P-val 1C vs 0C	Log2FC 2C vs 0C	Adj. P-val 2C vs 0C	Log2FC 4C vs 0C	Adj. P-val 4C vs 0C	Log2FC 8C vs 0C	Adj. P-val 8C vs 0C	Log2FC 15C vs 0C	Adj. P-val 15C vs 0C
PAS_chr4_0446	PAS_chr4_0446	NA	NA	UAF complex subunit Rrn10	-0.12387	0.972326	-0.0757465	1	-0.324934	0.421903	-0.880277	5.22142e-08	-0.798523	4.09546e-06
PAS_chr2-1_0735	PAS_chr2-1_0735	NA	NA	Thioredoxin-like	-0.0873798	1	-0.254476	0.14992	-0.378965	0.0875446	-0.759623	2.1658e-06	-0.611803	2.45151e-05
PAS_chr3_0023	PAS_chr3_0023	NA	NA	P. pastoris high affinity glucose transporter - similar to K. lactis HGT1	-0.0204176	1	-0.475797	8.72739e-05	-0.449987	0.00188968	-0.599476	9.5181e-06	-0.597012	3.43995e-05
PAS_chr1-1_0001	PAS_chr1-1_0001	NA	NA	Unknown (not annotated in NCBI_no uniprot_ID)	-0.534997	0.0214737	-0.513742	0.0339714	-0.455969	0.0160624	-0.797943	3.82933e-06	-0.349662	0.00892309
PAS_chr4_0467	PAS_chr4_0467	NA	NA	hypothetical protein	-0.69711	0.00411642	-0.272246	0.374168	-0.495585	0.00535457	-0.621135	0.000359008	-0.674439	0.000111082
PAS_chr1-4_0392	SNO1	SNO1	YMR095C	Protein of unconfirmed function, involved in pyridoxine metabolism; expression is induced during stationary phase; forms a putative glutamine amidotransferase complex with Snz1p, with Sno1p serving as the glutaminase	-0.105812	1	-0.468246	0.000287902	-0.54463	0.00128342	-0.802251	6.63877e-07	-0.500188	0.000355792
PAS_chr3_0253	ACH1	ACH1	YBL015W	Protein with CoA transferase activity, particularly for CoASH transfer from succinyl-CoA to acetate; has minor acetyl-CoA-hydrolase activity; phosphorylated; required for acetate utilization and for diploid pseudohyphal growth	-0.428624	0.00741158	-0.603138	5.89344e-05	-0.554136	0.000873579	-0.546587	0.000198891	-0.38445	0.00288761
PAS_chr2-1_0684	HIS5	HIS5	YIL116W	Histidinol-phosphate aminotransferase, catalyzes the seventh step in histidine biosynthesis; responsive to general control of amino acid biosynthesis; mutations cause histidine auxotrophy and sensitivity to Cu, Co, and Ni salts	0.328422	0.113618	-0.373454	0.0208939	-0.557899	0.000770153	-0.596721	0.000309751	-0.496911	0.00266413
PAS_chr2-1_0422	ADI1	ADI1	YMR009W	Acireductone dioxygenease involved in the methionine salvage pathway; ortholog of human MTCBP-1; transcribed as polycistronic mRNA with YMR010W and regulated post-transcriptionally by RNase III (Rnt1p) cleavage; ADI1 mRNA is induced in heat shock conditions	-0.198856	1	-0.481587	0.000545418	-0.584032	7.20675e-05	-0.50116	5.13208e-05	-0.599996	2.62964e-06
PAS_chr2-1_0701	PAS_chr2-1_0701	NA	NA	Thioesterase superfamily;Thioesterase/thiol ester dehydrase-isomerase	0.0473395	1	-0.434798	0.137327	-0.319954	0.326727	-0.80614	0.000297728	-0.409354	0.0717293
PAS_chr1-1_0193	PAS_chr1-1_0193	NA	NA	Telomerase holoenzyme, Est3 subunit	-0.192481	1	-0.295047	0.057194	-0.351186	0.06029	-0.72943	1.41441e-05	-0.638414	9.72132e-05
PAS_chr3_1244	PAS_chr3_1244	NA	NA	hypothetical protein	-0.244799	0.74191	-0.55679	0.011097	-0.353997	0.157164	-0.605778	0.00311152	-0.579967	0.00197148
PAS_chr1-4_0290	PAS_chr1-4_0290	NA	NA	Fungal Zn(2)-Cys(6) binuclear cluster domain;Zn2/Cys6 DNA-binding domain	-0.211292	0.979676	-0.139272	1	-0.378179	0.0261264	-0.963159	8.14307e-07	-0.67742	7.96903e-05
PAS_chr1-1_0447	LYS1	LYS1	YIR034C	Saccharopine dehydrogenase (NAD+, L-lysine-forming), catalyzes the conversion of saccharopine to L-lysine, which is the final step in the lysine biosynthesis pathway; also has mRNA binding activity	0.23298	0.738541	-0.285486	0.0243296	-0.38115	0.0051362	-1.10596	1.03433e-08	-0.392972	0.00148157
PAS_chr1-4_0034	YJR142W	YJR142W	YJR142W	Putative protein of unknown function; GST fusion protein is a Dbf2p-Mob1p phosphorylation target in a proteome chip analysis; synthetic lethal with PH085 deletion; plays a role in restricting Ty1 transposition; nudix hydrolase family member	0.178154	1	-0.271457	0.93851	-0.390531	0.276578	-0.7527	0.00106158	-0.585296	0.00853754
PAS_chr1-1_0200	AAT1	AAT1	YKL106W	Mitochondrial aspartate aminotransferase, catalyzes the conversion of oxaloacetate to aspartate in aspartate and asparagine biosynthesis	0.152022	1	-0.129061	1	-0.394103	0.00538952	-0.883688	8.64331e-07	-0.628339	0.00019582
PAS_chr2-1_0404	MGA1	MGA1	YGR249W	Protein similar to heat shock transcription factor; multicopy suppressor of pseudohyphal growth defects of ammonium permease mutants	-0.352974	0.857396	-0.481362	0.0159459	-0.396321	0.123718	-0.598383	0.000287545	-0.617891	0.000902356
PAS_chr4_0338	PAS_chr4_0338	NA	NA	Peroxisomal 2,4-dienoyl-CoA reductase, auxiliary enzyme of fatty acid beta-oxidation	-0.166395	1	-0.253112	0.634015	-0.409606	0.141611	-1.00416	9.12722e-06	-0.344429	0.0684202
PAS_chr3_0050	PAS_chr3_0050	NA	NA	hypothetical protein	0.11885	1	-0.422118	0.000535493	-0.420788	0.00552611	-0.82632	7.83259e-08	-0.686344	1.10135e-05
PAS_chr2-1_0252	CMR3	CMR3	YPR013C	Putative zinc finger protein; YPR013C is not an essential gene	-0.0464753	1	-0.485106	0.00407969	-0.425621	0.0131757	-0.740481	1.50384e-05	-0.630546	6.19692e-05
PAS_chr4_0628	PAS_chr4_0628	NA	NA	hypothetical protein	-0.135185	1	-0.43307	0.0898456	-0.427401	0.0852094	-0.677692	0.00150206	-0.512622	0.00750807
PAS_chr3_0508	SSH4	SSH4	YKL124W	Specificity factor required for Rsp5p-dependent ubiquitination and sorting of cargo proteins at the multivesicular body; identified as a high-copy suppressor of a SHR3 deletion, increasing steady-state levels of amino acid permeases	-0.115064	1	-0.416527	0.00329912	-0.438691	0.00520364	-0.560548	2.26283e-06	-0.662102	1.38783e-05
PAS_chr1-4_0296	STB3	STB3	YDR169C	Ribosomal RNA processing element (RRPE)-binding protein; involved in the glucose-induced transition from quiescence to growth; restricted to nucleus in quiescent cells, released into cytoplasm after glucose repletion; binds Sin3p; relative distribution to the nucleus increases upon DNA replication stress	-0.109981	1	-0.445121	0.00128975	-0.439663	0.00178078	-0.746122	4.88042e-06	-0.6005	3.91831e-05
PAS_chr3_0043	PEX2	PEX2	YJL210W	RING-finger peroxin and E3 ubiquitin ligase, peroxisomal membrane protein with a C-terminal zinc-binding RING domain, forms translocation subcomplex with Pex10p and Pex12p which functions in peroxisomal matrix protein import	0.0896207	1	-0.223506	0.976399	-0.443755	0.0582595	-0.853806	0.00012106	-0.54799	0.0057606
PAS_chr2-1_0851	ITR1	ITR1	YDR497C	Myo-inositol transporter; member of the sugar transporter superfamily; expression is repressed by inositol and choline via Opi1p and derepressed via Ino2p and Ino4p; relative distribution to the vacuole increases upon DNA replication stress; ITR1 has a paralog, ITR2, that arose from the whole genome duplication	0.0834172	1	-0.569885	0.00832563	-0.450404	0.0165601	-0.721067	0.0006986	-0.650109	0.000745523
PAS_chr3_0440	JEN1	JEN1	YKL217W	Monocarboxylate/proton symporter of the plasma membrane; transport activity is dependent on the pH gradient across the membrane; mediates high-affinity uptake of carbon sources lactate, pyuvate, and acetate, and also of the micronutrient selenite, whose structure mimics that of monocarboxylates; expression and localization are tightly regulated, with transcription repression, mRNA degradation, an…	-0.227265	0.896453	-0.924111	0.00018034	-0.452475	0.0801811	-0.649949	0.00156967	-0.412957	0.00891941
PAS_chr3_0272	MED4	MED4	YOR174W	Subunit of the RNA polymerase II mediator complex; associates with core polymerase subunits to form the RNA polymerase II holoenzyme; essential for transcriptional regulation	0.196196	1	-0.619626	0.0812253	-0.454001	0.800893	-0.57258	0.0783854	-0.662782	0.0264947
PAS_chr3_1084	MET5	MET5	YJR137C	Sulfite reductase beta subunit, involved in amino acid biosynthesis, transcription repressed by methionine	-0.151552	1	-0.42778	0.0434473	-0.462768	0.0174572	-0.699333	0.000249574	-0.547563	0.000978062
PAS_chr1-4_0102	PAS_chr1-4_0102	NA	NA	Myb-like DNA-binding protein	-0.333681	0.449452	-0.406224	0.0404413	-0.470761	0.00608038	-0.584737	0.000166176	-0.50597	0.000334885
PAS_chr2-1_0609	YGL114W	YGL114W	YGL114W	Putative protein of unknown function; predicted member of the oligopeptide transporter (OPT) family of membrane transporters	-0.101894	1	-0.437663	0.0341354	-0.472069	0.0102034	-0.818918	0.000100722	-0.591807	0.00147725
PAS_c034_0008	PAS_c034_0008	NA	NA	Major faciliator superfamily	-0.0452911	1	-0.456576	0.157879	-0.47626	0.10811	-0.509036	0.0184331	-0.850038	0.000137339
PAS_chr3_0259	YGR067C	YGR067C	YGR067C	Putative protein of unknown function; contains a zinc finger motif similar to that of Adr1p	-0.159677	0.805302	-0.406136	0.0076366	-0.493887	0.00141911	-0.741017	8.8031e-06	-0.624847	7.08444e-06
PAS_chr2-1_0693	PAS_chr2-1_0693	NA	NA	Whi5 like	-0.130511	1	-0.474819	0.0144521	-0.500692	0.00319198	-0.573788	0.000316643	-0.615799	0.000341374
PAS_chr4_0496	PEX4	PEX4	YGR133W	Peroxisomal ubiquitin conjugating enzyme required for peroxisomal matrix protein import and peroxisome biogenesis	-0.211244	0.464735	-0.405847	9.68916e-05	-0.503228	0.00160197	-0.689934	1.02149e-07	-0.67856	1.81928e-06
PAS_chr3_1037	RIB4	RIB4	YOL143C	Lumazine synthase (6,7-dimethyl-8-ribityllumazine synthase, also known as DMRL synthase); catalyzes synthesis of immediate precursor to riboflavin	-0.129302	1	-0.435952	0.000282017	-0.503857	0.000285273	-0.736592	2.22147e-06	-0.578082	2.91631e-05
PAS_chr1-4_0690	PAS_chr1-4_0690	NA	NA	hypothetical protein	-0.214546	0.12575	-0.420236	0.000504029	-0.509259	0.000204156	-0.591181	1.98583e-05	-0.481967	0.00029262
PAS_chr3_0971	SMF1	SMF1	YOL122C	Divalent metal ion transporter with a broad specificity for di-valent and tri-valent metals; post-translationally regulated by levels of metal ions; member of the Nramp family of metal transport proteins	-0.456226	0.00463186	-0.649086	0.000159758	-0.510711	0.000567927	-0.410015	0.000136273	-0.551767	6.62709e-06
PAS_chr4_0339	PAS_chr4_0339	NA	NA	Amidohydrolase;Metallo-dependent hydrolases	-0.053368	1	-0.607768	2.94621e-05	-0.533769	0.000599569	-0.284887	0.0121979	-0.479987	3.50426e-05
PAS_chr1-4_0511	STE23	STE23	YLR389C	Metalloprotease involved, with homolog Axl1p, in N-terminal processing of pro-a-factor to the mature form; expressed in both haploids and diploids; member of the insulin-degrading enzyme family	0.0285075	1	-0.492802	3.16906e-05	-0.537063	2.51329e-05	-0.627377	6.83089e-08	-0.424416	1.14007e-05
PAS_chr2-1_0309	MCH5	MCH5	YOR306C	Plasma membrane riboflavin transporter; facilitates the uptake of vitamin B2; required for FAD-dependent processes; sequence similarity to mammalian monocarboxylate permeases, however mutants are not deficient in monocarboxylate transport	0.104632	1	-0.499061	0.00110584	-0.537366	0.000724937	-0.342447	0.0217059	-0.590142	0.000159019
PAS_chr2-1_0578	PAS_chr2-1_0578	NA	NA	hypothetical protein	-0.165369	0.944446	-0.477937	0.000727549	-0.540538	0.000231665	-0.389023	0.00267095	-0.664633	1.01284e-05
PAS_chr4_0334	MIG1-1	MIG1	YGL035C	Transcription factor involved in glucose repression; sequence specific DNA binding protein containing two Cys2His2 zinc finger motifs; regulated by the SNF1 kinase and the GLC7 phosphatase; regulates filamentous growth along with Mig2p in response to glucose depletion	-0.0803479	1	-0.174639	0.596374	-0.541346	0.000244147	-0.777161	4.5214e-08	-0.652161	3.66724e-05
PAS_chr4_0786	SOD1	SOD1	YJR104C	Cytosolic copper-zinc superoxide dismutase; detoxifies superoxide and is involved in repressing respiration in the presence of glucose, via stabilization of Yck1p and Yck2p kinases; some mutations are analogous to those that cause ALS (amyotrophic lateral sclerosis) in humans; protein abundance increases in response to DNA replication stress and in response to prolonged exposure to boric acid	-0.00942734	1	-0.284816	0.568015	-0.542187	0.0404326	-0.831223	0.00011028	-0.451455	0.0117181
PAS_chr4_0997	PAS_chr4_0997	NA	NA	Zinc finger, C3HC4 type (RING finger);RING/U-box	-0.0729064	1	-0.396461	0.00322836	-0.545108	0.000150386	-0.690368	1.64825e-06	-0.712566	1.29308e-06
PAS_chr2-1_0368	LEU1	LEU1	YGL009C	Isopropylmalate isomerase, catalyzes the second step in the leucine biosynthesis pathway	0.169946	0.916623	-0.484817	7.79044e-05	-0.551118	6.72202e-05	-0.684878	2.13507e-07	-0.51305	0.000102952
PAS_chr1-4_0153	LYS2	LYS2	YBR115C	Alpha aminoadipate reductase, catalyzes the reduction of alpha-aminoadipate to alpha-aminoadipate 6-semialdehyde, which is the fifth step in biosynthesis of lysine; activation requires posttranslational phosphopantetheinylation by Lys5p	0.119086	1	-0.37678	0.00192916	-0.551935	4.55429e-05	-0.737055	1.22172e-07	-0.636154	1.03171e-06
PAS_chr2-2_0336	PAS_chr2-2_0336	NA	NA	Protein of unknown function (DUF2439)	0.108862	1	-0.713185	0.0359509	-0.553234	0.29923	-0.187564	1	-0.683274	0.0389584
PAS_FragB_0065	YOL075C-2	YOL075C	YOL075C	Putative ABC transporter	-0.126569	1	-0.416975	0.0251601	-0.554938	0.00152141	-0.566371	0.000517824	-0.71	1.08218e-05
PAS_chr1-3_0307	PAS_chr1-3_0307	NA	NA	RING/U-box	-0.61393	0.0140615	-0.489312	0.0448768	-0.560502	0.00840561	-0.514515	0.00396844	-0.652906	0.000375826
PAS_chr3_0086	PAS_chr3_0086	NA	NA	Peroxisomal 2,4-dienoyl-CoA reductase, auxiliary enzyme of fatty acid beta-oxidation	0.218999	0.495634	-0.453036	0.0139046	-0.563217	0.00191737	-0.40622	0.00211389	-0.610024	0.000120797
PAS_chr3_0208	PAS_chr3_0208	NA	NA	hypothetical protein	-0.202567	0.446596	-0.363586	0.00668557	-0.57374	9.16477e-05	-0.508635	3.40393e-05	-0.595837	3.75767e-05
PAS_chr3_0937	EHD3	EHD3	YDR036C	3-hydroxyisobutyryl-CoA hydrolase, member of a family of enoyl-CoA hydratase/isomerases; non-tagged protein is detected in highly purified mitochondria in high-throughput studies; phosphorylated; mutation affects fluid-phase endocytosis	-0.136494	1	-0.471706	0.000313817	-0.593634	2.4317e-05	-0.637283	6.29279e-06	-0.6413	2.26378e-05
PAS_chr1-1_0496	PAS_chr1-1_0496	NA	NA	hypothetical protein	-0.0568826	1	-0.60884	0.000345739	-0.593664	0.000764874	-0.631799	0.00047596	-0.572795	0.00032319
PAS_chr3_0299	YPS1-3	YPS1	YLR120C	Aspartic protease; member of the yapsin family of proteases involved in cell wall growth and maintenance; attached to the plasma membrane via a glycosylphosphatidylinositol (GPI) anchor; YPS1 has a paralog, MKC7, that arose from the whole genome duplication	-0.243882	1	-0.147169	1	-0.609803	0.0207694	-0.41677	0.0233405	-0.7778	0.000246824
PAS_chr4_0081	RIB5	RIB5	YBR256C	Riboflavin synthase; catalyzes the last step of the riboflavin biosynthesis pathway	0.206123	1	-0.433538	0.00487002	-0.612756	0.000344201	-0.74771	2.28652e-06	-0.532669	0.000298223
PAS_chr3_1111	SDH2	SDH2	YLL041C	Iron-sulfur protein subunit of succinate dehydrogenase (Sdh1p, Sdh2p, Sdh3p, Sdh4p), which couples the oxidation of succinate to the transfer of electrons to ubiquinone as part of the TCA cycle and the mitochondrial respiratory chain	-0.0238897	1	-0.487278	6.13757e-05	-0.61925	1.11377e-05	-0.559803	2.34496e-05	-0.603783	1.5726e-05
PAS_chr4_0375	PAS_chr4_0375	NA	NA	hypothetical protein	-0.287912	0.180873	-0.542262	3.35939e-05	-0.647229	4.92013e-05	-0.225788	0.307709	-0.699662	7.95552e-06
PAS_chr3_0951	TPI1	TPI1	YDR050C	Triose phosphate isomerase, abundant glycolytic enzyme; mRNA half-life is regulated by iron availability; transcription is controlled by activators Reb1p, Gcr1p, and Rap1p through binding sites in the 5' non-coding region; inhibition of Tpi1p activity by PEP (phosphoenolpyruvate) stimulates redox metabolism in respiring cells; E104D mutation in human TPI causes a rare autosomal disease	-0.117514	1	-0.438111	0.250487	-0.647885	0.01546	-0.667597	0.00387924	-0.581813	0.00546107
PAS_chr2-1_0189	PET18	PET18	YCR020C	Protein of unknown function, has weak similarity to proteins involved in thiamin metabolism; expression is induced in the absence of thiamin	0.391218	0.200835	-0.300626	0.1056	-0.698715	1.53367e-05	-0.666969	3.43164e-06	-0.597552	3.09231e-05
PAS_chr4_0754	PAS_chr4_0754	NA	NA	Peroxisomal 2,4-dienoyl-CoA reductase, auxiliary enzyme of fatty acid beta-oxidation	0.156619	1	-0.712408	0.000808135	-0.706759	0.00422645	-0.35724	0.191388	-0.587821	0.00863638
PAS_chr4_0307	YMR244W	YMR244W	YMR244W	Putative protein of unknown function	-0.0207227	1	-1.08648	8.20703e-05	-0.706919	1.10036e-05	0.0622377	1	-0.502515	4.14708e-05
PAS_chr4_1001	PAS_chr4_1001	NA	NA	Transcriptional co-activator involved in regulation of mating-type-specific gene expression; targets the transcription factor Mcm1p to the promoters of alpha-specific genes; one of two genes encoded by the MATalpha mating type cassette	0.324132	0.390587	-1.26093	1.19864e-06	-1.00026	1.78816e-06	-1.45344	7.22048e-06	1.34892	5.5726e-08
PAS_chr3_0175	PAS_chr3_0175	NA	NA	Metallopeptidase family M24;Creatinase/aminopeptidase	0.022458	1	-0.0810543	1	-0.110003	1	-1.38335	1.20071e-08	-0.0556426	1
PAS_chr1-1_0140	PAS_chr1-1_0140	NA	NA	5'-AMP-activated protein kinase beta subunit, inter;AMPKBI-like	-0.216404	1	-0.244146	0.318874	-0.299362	0.103776	-0.676615	3.56224e-06	-0.573493	0.000216903
PAS_chr3_0587	RAD17	RAD17	YOR368W	Checkpoint protein, involved in the activation of the DNA damage and meiotic pachytene checkpoints; with Mec3p and Ddc1p, forms a clamp that is loaded onto partial duplex DNA; homolog of human and S. pombe Rad1 and U. maydis Rec1 proteins	0.0479785	1	-0.109152	1	-0.313765	0.529946	-0.626381	0.00105453	-0.639538	0.00175977
PAS_chr4_0266	YLR345W	YLR345W	YLR345W	Similar to 6-phosphofructo-2-kinase/fructose-2,6-bisphosphatase enzymes responsible for the metabolism of fructoso-2,6-bisphosphate; mRNA expression is repressed by the Rfx1p-Tup1p-Ssn6p repressor complex; YLR345W is not an essential gene	-0.120027	1	-0.254653	0.0755877	-0.316388	0.0221417	-0.715827	1.00697e-05	-0.522788	0.000329477
PAS_chr3_0115	SFL1	SFL1	YOR140W	Transcriptional repressor and activator; involved in repression of flocculation-related genes, and activation of stress responsive genes; negatively regulated by cAMP-dependent protein kinase A subunit Tpk2p	-0.212683	1	-0.338003	0.0409234	-0.31854	0.076494	-0.700184	7.87126e-07	-0.52971	3.93894e-05
PAS_chr1-1_0042	GPB2	GPB2	YAL056W	Multistep regulator of cAMP-PKA signaling; inhibits PKA downstream of Gpa2p and Cyr1p, thereby increasing cAMP dependency; inhibits Ras activity through direct interactions with Ira1p/2p; regulated by G-alpha protein Gpa2p; GPB2 has a paralog, GPB1, that arose from the whole genome duplication	-0.347032	0.203048	-0.297652	0.0557595	-0.332966	0.0554694	-0.704248	1.4725e-05	-0.522679	0.000718719
PAS_chr1-4_0409	MNN4-1	MNN4	YKL201C	Putative positive regulator of mannosylphosphate transferase Mnn6p; involved in mannosylphosphorylation of N-linked oligosaccharides; expression increases in late-logarithmic and stationary growth phases; MNN4 has a paralog, YJR061W, that arose from the whole genome duplication	-0.358489	0.00703734	-0.294548	0.00209956	-0.334258	0.0156213	-0.665419	2.20757e-07	-0.47573	2.03634e-05
PAS_chr3_0727	PAS_chr3_0727	NA	NA	Component of the spindle pole body outer plaque; acts through the mitotic exit network to specify asymmetric spindle pole body inheritance	-0.312056	0.477169	-0.315257	0.194641	-0.33926	0.0635756	-0.408072	0.000184958	-0.598905	8.86862e-06
PAS_chr2-2_0127	CCP1-1	CCP1	YKR066C	Mitochondrial cytochrome-c peroxidase; degrades reactive oxygen species in mitochondria, involved in the response to oxidative stress	-0.00822323	1	-0.311851	0.0330633	-0.342968	0.0303819	-0.539996	0.000265045	-0.670966	1.5602e-05
PAS_chr2-1_0078	GPR1	GPR1	YDL035C	Plasma membrane G protein coupled receptor (GPCR) that interacts with the heterotrimeric G protein alpha subunit, Gpa2p, and with Plc1p; sensor that integrates nutritional signals with the modulation of cell fate via PKA and cAMP synthesis	-0.149971	1	-0.378813	0.11209	-0.346601	0.284284	-0.591285	0.000112698	-0.588028	0.00116051
PAS_chr2-1_0329	PUT3	PUT3	YKL015W	Transcriptional activator; binds specific gene recruitment sequences and is required for DNA zip code-mediated targeting of genes to nuclear periphery; regulates proline utilization genes, constitutively binds PUT1 and PUT2 promoters as a dimer, undergoes conformational change to form active state; binds other promoters only under activating conditions; differentially phosphorylated in presence o…	-0.282873	0.26968	-0.330808	0.019007	-0.352182	0.0102755	-0.616679	2.86112e-06	-0.550612	3.27437e-05
PAS_chr3_0361	PNC1	PNC1	YGL037C	Nicotinamidase that converts nicotinamide to nicotinic acid; part of the NAD(+) salvage pathway; required for life span extension by calorie restriction; PNC1 expression responds to all known stimuli that extend replicative life span; protein increases in abundance and relative distribution to cytoplasmic foci decreases upon DNA replication stress	-0.180492	0.18542	-0.403377	0.000104096	-0.360457	0.0030967	-0.625622	2.85903e-07	-0.525931	3.73158e-06
PAS_chr3_0284	PAS_chr3_0284	NA	NA	Fungal specific transcription factor domain;Zn2/Cys6 DNA-binding domain	-0.142973	1	-0.267406	0.0201441	-0.361048	0.00528999	-0.662874	9.50788e-06	-0.365114	0.00682186
PAS_chr4_0682	PAS_chr4_0682	NA	NA	Protein kinase that stabilizes several plasma membrane amino acid transporters by antagonizing their ubiquitin-mediated degradation; phosphorylates Aly2p; negatively regulates Ldb19p-mediated endocytosis through phosphorylation of Ldb19p, which prevents i	-0.0934146	1	-0.173	0.539954	-0.361912	0.0137223	-0.744823	1.7305e-06	-0.348877	0.00199684
PAS_chr3_1089	PAS_chr3_1089	NA	NA	Sporulation specific protein that localizes to the spore wall; required for sporulation at a point after meiosis II and during spore wall formation; SSP2 expression is induced midway in meiosis	0.270217	0.126227	-0.184878	0.2368	-0.363491	0.00149906	-0.964851	7.79193e-09	-0.434812	0.00161848
PAS_chr2-1_0015	YLR156C-A	YLR156C-A	YLR156C-A	Putative protein of unknown function; identified by fungal homology comparisons and RT-PCR; partially overlaps RND5-3; YLR156C-A has a paralog, YLR159C-A, that arose from a segmental duplication	0.208403	1	-0.0132352	1	-0.363716	1	-0.838069	3.45892e-05	-0.616711	0.00136279
PAS_chr2-1_0558	PAS_chr2-1_0558	NA	NA	Essential protein Yae1, N terminal	0.167884	1	-0.414888	0.0820925	-0.36757	0.481415	-0.702766	0.000659619	-0.37418	0.0692057
PAS_chr4_0602	PAS_chr4_0602	NA	NA	Acyl CoA binding protein;Acyl-CoA binding protein	-0.110124	1	-0.203283	0.447768	-0.373021	0.0376476	-0.806062	3.37258e-06	-0.471329	0.00152672
PAS_chr1-4_0015	RIA1	RIA1	YNL163C	Cytoplasmic GTPase/eEF2-like factor involved in ribosomal biogenesis; with Sdo1p, promotes release of Tif6p from 60S ribosomal subunits in the cytoplasm so that they can assemble with 40S subunits to generate mature ribosomes; required for quality control check of newly made large ribosomal subunits before they are released into the pool of translating ribosomes	-0.0657223	1	-0.183571	0.326762	-0.378621	0.00627826	-0.752901	7.00047e-08	-0.612783	4.06664e-06
PAS_chr1-1_0080	MUB1	MUB1	YMR100W	MYND domain-containing protein required for ubiquitination and turnover of Rpn4p; interacts with Ubr2p (E3) and indirectly with Rad6p (E2); short-lived protein degraded in a Ubr2p/Rad6p dependent manner; similar to the A. nidulans samB gene	-0.214474	1	-0.247419	0.148601	-0.380089	0.0120955	-0.637759	1.86547e-06	-0.548906	6.44329e-06
PAS_chr3_0076	EPX1	NA	NA	Extracellular protein X1, contains CRIST domain, most abundant secreted protein in Pp, highly O-glycosilated (Pichia pastoris)	-0.875167	0.00105139	-0.00526511	1	-0.384295	0.029647	-0.793446	2.08131e-05	-0.659693	0.00010248
PAS_chr3_0867	FGH1	YJL068C	YJL068C	Non-essential intracellular esterase that can function as an S-formylglutathione hydrolase; may be involved in the detoxification of formaldehyde, which can be metabolized to S-formylglutathione; similar to human esterase D	-0.00730355	1	-0.0269108	1	-0.384677	0.00889665	-0.784723	2.22037e-07	-0.541104	1.68602e-05
PAS_chr2-1_0767	ACS1	ACS1	YAL054C	Acetyl-coA synthetase isoform which, along with Acs2p, is the nuclear source of acetyl-coA for histone acetylation; expressed during growth on nonfermentable carbon sources and under aerobic conditions	-0.040495	1	-0.325338	0.731515	-0.38816	0.597965	-0.940004	0.000575651	-0.273375	0.669148
PAS_chr1-1_0257	PAS_chr1-1_0257	NA	NA	Fungal protein of unknown function (DUF1774) - conserved in non-Saccharomyces	-0.718695	0.00100112	-0.484462	0.0307429	-0.389693	0.0227558	-0.520446	0.000161028	-0.424223	0.00406156
PAS_chr1-4_0054	CLN3	CLN3	YAL040C	G1 cyclin involved in cell cycle progression; activates Cdc28p kinase to promote the G1 to S phase transition; plays a role in regulating transcription of the other G1 cyclins, CLN1 and CLN2; regulated by phosphorylation and proteolysis; acetly-CoA induces CLN3 transcription in response to nutrient repletion to promote cell-cycle entry.	-0.265599	0.889572	-0.311973	0.336675	-0.396684	0.0743971	-0.673075	0.000622224	-0.390646	0.0284042
PAS_chr1-3_0010	PAS_chr1-3_0010	NA	NA	Fungal Zn(2)-Cys(6) binuclear cluster domain;Zn2/Cys6 DNA-binding domain	0.14135	1	-0.492503	0.0888179	-0.398217	0.429879	-0.436639	0.28486	-0.592534	0.0194833
PAS_chr3_1080	PAS_chr3_1080	NA	NA	hypothetical protein	-0.321956	0.0576836	-0.396821	0.00425155	-0.407893	0.00419656	-0.614181	5.07419e-05	-0.481436	0.000374093
PAS_chr1-1_0149	PAS_chr1-1_0149	NA	NA	Transcriptional activator of glycolytic enzym	-0.0296621	1	-0.2347	0.221219	-0.411919	0.00814637	-0.661755	8.28301e-05	-0.556663	0.000268352
PAS_chr2-1_0810	FSH3	FSH3	YOR280C	Putative serine hydrolase; likely target of Cyc8p-Tup1p-Rfx1p transcriptional regulation; sequence is similar to S. cerevisiae Fsh1p and Fsh2p and the human candidate tumor suppressor OVCA2	0.255762	0.467913	-0.0818768	1	-0.419375	0.0123356	-0.761879	4.9997e-06	-0.411193	0.00121142
PAS_chr1-4_0046	PAS_chr1-4_0046	NA	NA	SAICAR synthase-like	-0.352649	0.160779	-0.411023	0.0585578	-0.424655	0.0745087	-0.177387	0.657433	-0.594676	0.00126439
PAS_chr2-1_0110	FBP26	FBP26	YJL155C	Fructose-2,6-bisphosphatase, required for glucose metabolism; protein abundance increases in response to DNA replication stress	-0.00374024	1	-0.302609	0.0102283	-0.425178	0.00460142	-0.682905	1.22164e-06	-0.488823	0.000116906
PAS_chr3_1246	PAS_chr3_1246	NA	NA	CENP-S associating Centromere protein X	-0.138996	1	-0.309935	0.0160226	-0.4304	0.00187126	-0.642334	8.8766e-06	-0.519151	7.18125e-05
PAS_chr3_0848	AGP2-2	AGP2	YBR132C	High affinity polyamine permease, preferentially uses spermidine over putrescine; expression is down-regulated by osmotic stress; plasma membrane carnitine transporter, also functions as a low-affinity amino acid permease	-0.379761	1	-0.329455	1	-0.432825	0.500006	-0.545019	0.0393519	-0.601345	0.006953
PAS_chr2-1_0639	SAK1	SAK1	YER129W	Upstream serine/threonine kinase for the SNF1 complex; partially redundant with Elm1p and Tos3p; members of this family have functional orthology with LKB1, a mammalian kinase associated with Peutz-Jeghers cancer-susceptibility syndrome; SAK1 has a paralog, TOS3, that arose from the whole genome duplication	-0.0768126	1	-0.423069	0.000955748	-0.435892	0.000780557	-0.42176	0.000309484	-0.60683	6.53835e-06
PAS_c034_0032	GAS3	GAS3	YMR215W	Low abundance, possibly inactive member of the GAS family of GPI-containing proteins; putative 1,3-beta-glucanosyltransferase with similarity to other GAS family members; localizes to the cell wall; mRNA induced during sporulation	-0.192314	0.688635	-0.343894	0.0994261	-0.451265	0.0181514	-0.530851	0.00207272	-0.60297	0.000252373
PAS_chr2-1_0827	PAS_chr2-1_0827	NA	NA	hypothetical protein	-0.717109	0.0243474	-0.359873	0.692022	-0.463263	0.31905	-0.568752	0.00899047	-0.331931	0.535535
PAS_chr4_0704	ATG8	ATG8	YBL078C	Component of autophagosomes and Cvt vesicles; unique ubiquitin-like protein whose &#65532;conjugation target is the lipid phosphatidylethanolamine (PE); Atg8p-PE is anchored to membranes, is involved in phagophore expansion, and may mediate membrane fusion during autophagosome formation; deconjugation of Atg8p-PE is required for efficient autophagosome biogenesis	-0.168797	1	-0.348307	0.0357656	-0.482447	0.0190116	-0.601838	0.00027857	-0.397778	0.00385441
PAS_chr3_1173	PAS_chr3_1173	NA	NA	Family of unknown function (DUF572)	-0.0716698	1	-0.223013	1	-0.491009	0.020071	-0.607667	0.000927282	-0.587843	0.00303341
PAS_chr3_0833	PAS_chr3_0833	NA	NA	Amphiphysin-like lipid raft protein; interacts with Rvs167p and regulates polarization of the actin cytoskeleton, endocytosis, cell polarity, cell fusion and viability following starvation or osmotic stress	0.141594	1	0.0271628	1	-0.491037	0.504395	-0.779126	0.0212427	-0.436152	0.608291
PAS_chr3_0052	THI80	THI80	YOR143C	Thiamine pyrophosphokinase, phosphorylates thiamine to produce the coenzyme thiamine pyrophosphate (thiamine diphosphate)	0.106265	1	-0.258832	0.649435	-0.500625	0.00583056	-0.603053	0.000811133	-0.348408	0.0212251
PAS_chr2-2_0022	BSC5	BSC5	YNR069C	Protein of unknown function; shows homology with N-terminal end of Bul1p; ORF exhibits genomic organization compatible with a translational readthrough-dependent mode of expression; readthrough expression includes YNR068C and the locus for this readthrough is termed BUL3; Bul3p is involved in ubiquitin-mediated sorting of plasma membrane proteins; readthrough and shortened forms of Bul3p interact…	0.615088	0.000606431	-0.319131	0.0337469	-0.509208	0.000355378	-0.418075	0.000576112	-0.510681	0.000215132
PAS_chr2-1_0192	MSC1	MSC1	YML128C	Protein of unknown function; mutant is defective in directing meiotic recombination events to homologous chromatids; the authentic, non-tagged protein is detected in highly purified mitochondria and is phosphorylated	-1.1849	0.0041304	-0.16372	1	-0.556076	0.369964	-0.495768	0.0766178	-0.345741	0.765152
PAS_chr4_0698	PAS_chr4_0698	NA	NA	hypothetical protein	0.0647901	1	-0.30443	0.0903346	-0.558504	0.000240759	-0.255764	0.0976253	-0.693251	1.81245e-05
PAS_chr3_1157	YPS1-2	YPS1	YLR120C	Aspartic protease; member of the yapsin family of proteases involved in cell wall growth and maintenance; attached to the plasma membrane via a glycosylphosphatidylinositol (GPI) anchor; YPS1 has a paralog, MKC7, that arose from the whole genome duplication	-0.294785	0.330234	0.0381746	1	-0.571332	0.00125496	-0.547522	0.000579834	-0.711877	0.000109202
PAS_chr1-4_0584	FLO5-1	FLO5	YHR211W	Lectin-like cell wall protein (flocculin) involved in flocculation; binds mannose chains on the surface of other cells, confers floc-forming ability that is chymotrypsin resistant but heat labile; FLO5 has a paralog, FLO1, that arose from a segmental duplication	-1.60768	0.0139873	1.29118	0.0214351	0.137566	1	-2.05494	0.000435348	0.427057	1
PAS_FragB_0077	NPC2	NPC2	YDL046W	Functional homolog of human NPC2/He1, which is a cholesterol-binding protein whose deficiency causes Niemann-Pick type C2 disease involving retention of cholesterol in lysosomes	-0.204994	0.870879	0.108948	1	-0.00322255	1	-0.720194	3.94808e-07	-0.133669	0.62653
PAS_FragB_0003	PAS_FragB_0003	NA	NA	Rho GTPase activating protein	-0.859765	0.00170874	-0.036376	1	-0.040552	1	-0.556378	0.00021242	0.018309	1
PAS_chr2-1_0050	STE6-3	STE6	YKL209C	Plasma membrane ATP-binding cassette (ABC) transporter required for the export of a-factor, catalyzes ATP hydrolysis coupled to a-factor transport; contains 12 transmembrane domains and two ATP binding domains; expressed only in MATa cells	-0.184535	1	-0.12876	1	-0.0578086	1	-0.492127	0.00885553	-0.887871	0.000273782
PAS_chr2-1_0618	PAS_chr2-1_0618	NA	NA	hypothetical protein	-0.140014	1	-0.118975	1	-0.0730101	1	-0.583835	0.000525489	-0.38508	0.0196332
PAS_chr3_0815	VPS70-1	VPS70	YJR126C	Protein of unknown function involved in vacuolar protein sorting	-0.252453	1	-0.150561	1	-0.107356	1	-0.386713	0.000846855	-0.685097	0.000105568
PAS_chr1-4_0002	AIM29	AIM29	YKR074W	Putative protein of unknown function; epitope-tagged protein localizes to the cytoplasm; YKR074W is not an essential gene; null mutant displays elevated frequency of mitochondrial genome loss	-0.0739771	1	-0.00337296	1	-0.131673	1	-0.625454	5.56535e-05	-0.0317251	1
PAS_chr1-4_0440	PAS_chr1-4_0440	NA	NA	B-type cyclin involved in cell cycle progression	-0.165215	1	-0.0551687	1	-0.144342	1	-0.616632	0.00103523	-0.534739	0.00212319
PAS_chr2-1_0652	AAP1	AAP1	YHR047C	Arginine/alanine amino peptidase; overproduction stimulates glycogen accumulation; AAP1 has a paralog, APE2, that arose from the whole genome duplication	-0.0994403	1	-0.0894162	1	-0.144744	1	-0.662295	0.0103473	-0.403154	0.240077
PAS_chr3_0066	MXR1-1	MXR1	YER042W	Methionine-S-sulfoxide reductase, involved in the response to oxidative stress; protects iron-sulfur clusters from oxidative inactivation along with MXR2; involved in the regulation of lifespan	-0.102437	1	0.0268884	1	-0.149893	1	-0.583548	0.00840448	-0.151075	1
PAS_chr4_0572	PAS_chr4_0572	NA	NA	Mandelate racemase / muconate lactonizing enzyme, C;Enolase C-terminal domain-like	-0.108388	1	-0.00585795	1	-0.160424	0.774969	-0.610812	0.000181561	-0.522524	0.00112973
PAS_chr3_0322	TOP2	TOP2	YNL088W	Topoisomerase II, relieves torsional strain in DNA by cleaving and re-sealing the phosphodiester backbone of both positively and negatively supercoiled DNA; cleaves complementary strands; localizes to axial cores in meiosis; required for replication slow zone (RSZ) breakage following Mec1p inactivation	-0.246827	0.728248	-0.150136	1	-0.16996	1	-0.592316	3.20759e-05	-0.491157	0.00028646
PAS_chr4_0298	EAF1	EAF1	YDR359C	Component of the NuA4 histone acetyltransferase complex; acts as a platform for assembly of NuA4 subunits into the native complex; required for initiation of pre-meiotic DNA replication, likely due to its requirement for expression of IME1	-0.174507	1	-0.218393	0.793274	-0.173823	1	-0.612918	8.33426e-05	-0.38588	0.00200101
PAS_chr4_0811	VPS68	VPS68	YOL129W	Vacuolar membrane protein of unknown function involved in vacuolar protein sorting; also detected in the mitochondria	-0.103963	1	-0.210225	0.229837	-0.175195	0.799518	-0.713543	3.17449e-06	-0.4643	6.72443e-05
PAS_chr1-4_0499	PAS_chr1-4_0499	NA	NA	Putative integral membrane protein conserved region	-0.0836421	1	-0.0996279	1	-0.193897	1	-0.623685	1.04819e-05	-0.435606	0.00110122
PAS_chr1-1_0265	PAS_chr1-1_0265	NA	NA	Helix-loop-helix DNA-binding domain;HLH, helix-loop-helix DNA-binding domain	-0.0834414	1	-0.156186	0.867509	-0.236919	0.646113	-0.59041	0.000203782	-0.355046	0.0800647
PAS_chr3_0554	RSF2	RSF2	YJR127C	Zinc-finger protein; involved in transcriptional control of both nuclear and mitochondrial genes, many of which specify products required for glycerol-based growth, respiration, and other functions; RSF2 has a paralog, TDA9, that arose from the whole genome duplication; relocalizes from nucleus to cytoplasm upon DNA replication stress	-0.129334	1	-0.0351431	1	-0.237489	0.278166	-0.642674	2.52968e-05	-0.420565	0.00196882
PAS_chr4_0974	AAT2	AAT2	YLR027C	Cytosolic aspartate aminotransferase, involved in nitrogen metabolism; localizes to peroxisomes in oleate-grown cells	0.0752303	1	0.00591977	1	-0.23809	1	-0.618075	0.0335732	-0.375686	0.525522
PAS_chr3_0802	PAS_chr3_0802	NA	NA	hypothetical protein	-0.208587	1	-0.224854	1	-0.240977	0.87295	-0.614338	0.000313449	-0.423226	0.00357631
PAS_chr3_0200	WSS1	WSS1	YHR134W	Sumoylated protein that localizes to a single spot on the nuclear periphery of mother cells but not daughters; interacts genetically with SMT3; UV-sensitive mutant phenotype and genetic interactions suggest a role in the DNA damage response	-0.0749549	1	-0.0967969	1	-0.251646	0.651176	-0.587085	0.000346343	-0.406099	0.00895924
PAS_chr2-1_0280	SNQ2	SNQ2	YDR011W	Plasma membrane ATP-binding cassette (ABC) transporter, multidrug transporter involved in multidrug resistance and resistance to singlet oxygen species	-0.602799	0.0160132	-0.266506	0.792882	-0.256831	0.775475	-0.163348	0.967254	-0.243476	0.624931
PAS_chr2-1_0698	TUM1	TUM1	YOR251C	Rhodanese domain sulfur transferase, accepts persulfite from Nfs1p and transfers it to Uba4p in the pathway for 2-thiolation of the wobble uridine base of tRNAs; also stimulates sulfur transfer by Nfs1p; may be mitochondrially localized	-0.115132	1	-0.0743756	1	-0.26285	0.0498124	-0.739294	6.1155e-08	-0.414481	7.38909e-05
PAS_chr4_0810	UDP-GalT	NA	NA	putative UDP galactose transporter (Pichia stipitis)	-0.0710574	1	-0.127969	1	-0.269349	0.15354	-0.656581	1.39093e-05	-0.373269	0.00203055
PAS_chr2-1_0715	PEX19	PEX19	YDL065C	Chaperone and import receptor for newly-synthesized class I PMPs; binds peroxisomal membrane proteins (PMPs) in the cytoplasm and delivers them to the peroxisome for subsequent insertion into the peroxisomal membrane; interacts with Myo2p and contributes to peroxisome partitioning	-0.0210101	1	-0.243368	0.119918	-0.275895	0.140126	-0.594129	1.69732e-06	-0.403549	0.000150216
PAS_chr1-1_0038	PAS_chr1-1_0038	NA	NA	Origin-binding F-box protein that forms an SCF ubiquitin ligase complex with Skp1p and Cdc53p	-0.183593	1	-0.212101	0.381378	-0.286593	0.0676458	-0.610101	2.29455e-05	-0.509316	0.000124206
PAS_chr1-4_0330	PAS_chr1-4_0330	NA	NA	hypothetical protein	-0.733532	0.0157965	-0.172652	1	-0.308788	0.465502	-0.234687	0.543365	-0.2159	0.647241
PAS_chr1-3_0041	IME2	IME2	YJL106W	Serine/threonine protein kinase involved in activation of meiosis, associates with Ime1p and mediates its stability, activates Ndt80p; IME2 expression is positively regulated by Ime1p	0.954969	0.0202633	-0.466153	0.508608	-0.312315	1	-0.273358	1	-0.697979	0.0186914
PAS_chr4_0043	ALD4-2	ALD4	YOR374W	Mitochondrial aldehyde dehydrogenase, required for growth on ethanol and conversion of acetaldehyde to acetate; phosphorylated; activity is K+ dependent; utilizes NADP+ or NAD+ equally as coenzymes; expression is glucose repressed	-0.193237	1	-0.0169819	1	-0.316908	0.374006	-0.328285	0.0955848	-0.991582	2.18222e-05
PAS_chr3_1008	PAS_chr3_1008	NA	NA	hypothetical protein	0.698896	0.0245394	-0.162306	1	-0.340573	0.865497	-0.332087	0.322876	-0.174578	1
PAS_chr2-1_0073	RIM21	RIM21	YNL294C	pH sensor molecule, component of the RIM101 pathway; has a role in cell wall construction and alkaline pH response; is glycosylated and phosphorylated; interacts with Dfg16p and Rim9p to form a pH-sensing complex; localization to the plasma membrane is dependent on Dfg16p and Rim9p; has similarity to A. nidulans PalH	-0.152887	0.881932	-0.200894	0.446779	-0.345356	0.0136165	-0.748377	3.58916e-05	-0.226489	0.171309
PAS_chr4_0532	VBA1-2	VBA1	YMR088C	Permease of basic amino acids in the vacuolar membrane	0.280513	0.179513	-0.0863453	1	-0.360107	0.0127092	-0.474369	0.000186728	-0.643706	6.61292e-05
PAS_chr1-1_0378	PAS_chr1-1_0378	NA	NA	Acetate transporter required for normal sporulation; phosphorylated in mitochondria	0.700475	0.0233695	-0.00695179	1	-0.364342	1	-0.288342	0.579111	-0.430431	0.119831
PAS_chr3_0493	PAS_chr3_0493	NA	NA	Fungal Zn(2)-Cys(6) binuclear cluster domain;Zn2/Cys6 DNA-binding domain	-0.337741	0.535644	-0.320959	0.411418	-0.389248	0.107657	-0.0590182	1	-0.611784	0.000464779
PAS_chr1-1_0103	CDA2	CDA2	YLR308W	Chitin deacetylase, together with Cda1p involved in the biosynthesis ascospore wall component, chitosan; required for proper rigidity of the ascospore wall	-0.921668	3.49105e-05	-0.54985	0.011205	-0.395751	0.00503611	0.0346587	1	-0.588313	0.000484564
PAS_chr2-1_0006	PAS_chr2-1_0006	NA	NA	Major facilitator superfamily, Quinate permease (Quinate transporter) - similar to S. stipitis	-1.64453	0.0067121	1.04045	0.093387	-0.435883	1	-1.31358	0.00602621	-0.153493	1
PAS_c131_0003	SPS22	SPS22	YCL048W	Protein of unknown function; SPS22 has a paralog, SPS2, that arose from the whole genome duplication; redundant with Sps2p for the organization of the beta-glucan layer of the spore wall	-0.232086	0.840531	-0.5597	0.00303321	-0.820653	5.2029e-05	0.685828	0.000233317	-1.03926	1.19473e-06
PAS_chr3_1145	FLO5-2	FLO5	YHR211W	Lectin-like cell wall protein (flocculin) involved in flocculation; binds mannose chains on the surface of other cells, confers floc-forming ability that is chymotrypsin resistant but heat labile; FLO5 has a paralog, FLO1, that arose from a segmental duplication	1.68507	5.95774e-07	0.612408	0.0336081	-0.945206	0.541545	0.359887	0.864117	-1.79431	8.15731e-08
PAS_chr1-4_0581	PAS_chr1-4_0581	NA	NA	hypothetical protein	-1.15313	0.0137782	1.18574	0.00628694	0.242853	1	-1.59545	0.000348457	0.55226	0.477614
PAS_chr1-1_0076	RPS22A	RPS22A	YJL190C	Protein component of the small (40S) ribosomal subunit; homologous to mammalian ribosomal protein S15A and bacterial S8; RPS22A has a paralog, RPS22B, that arose from the whole genome duplication	-0.0457133	1	0.424008	0.00606143	0.0588491	1	-0.885962	4.65923e-06	-0.168973	0.708362
PAS_chr3_0278	ESBP6	ESBP6	YNL125C	Protein with similarity to monocarboxylate permeases, appears not to be involved in transport of monocarboxylates such as lactate, pyruvate or acetate across the plasma membrane	0.667985	0.00130907	-0.113242	1	-0.0660322	1	-0.241575	0.165466	0.0213998	1
PAS_chr1-1_0333	PAS_chr1-1_0333	NA	NA	hypothetical protein	0.589291	0.0237924	-0.275693	0.858792	-0.234086	0.642107	-0.0218877	1	-0.167126	1
PAS_chr1-4_0214	PAS_chr1-4_0214	NA	NA	Hypothetical protein_not annotated in NCBI	-0.647304	0.000249883	-0.310313	0.160226	-0.29812	0.138705	0.24101	0.139629	-0.394317	0.0361797
PAS_chr1-3_0004	PAS_chr1-3_0004	NA	NA	Glycerol proton symporter of the plasma membrane, subject to glucose-induced inactivation, strongly but transiently induced when cells are subjected to osmotic shock	0.0583484	1	-0.323712	0.0841286	-0.644094	0.000220515	0.659785	2.58194e-05	-0.924563	4.54873e-07
PAS_chr3_0209	RMD5	RMD5	YDR255C	Component of GID Complex that confers ubiquitin ligase (U3) activity; necessary for polyubiquitination and degradation of the gluconeogenic enzyme fructose-1,6-bisphosphatase; forms dimer with Fyv10p that is then recruited to GID Complex by Gid8p; also required for sporulation; conserved protein that has a degenerate RING finger domain	-0.139116	1	0.652149	0.000891522	-0.131091	1	-0.140291	1	-0.219377	0.534016
PAS_chr2-1_0005	PAS_chr2-1_0005	NA	NA	hypothetical protein	-0.424125	0.0222758	0.877808	0.00100533	-0.140388	1	-0.278859	0.0627045	-0.0188223	1
PAS_chr4_0878	HMLALPHA2	HMLALPHA2	YCL067C	Silenced copy of ALPHA2 at HML; homeobox-domain protein that associates with Mcm1p in haploid cells to repress a-specific gene expression and interacts with a1p in diploid cells to repress haploid-specific gene expression	0.593266	0.00567643	-0.8054	9.97602e-05	-0.620155	2.93692e-05	-0.520426	0.0939535	1.61996	7.64325e-10
PAS_chr4_0004	PAS_chr4_0004	NA	NA	Hypothetical protein_not annotated in NCBI	-0.94151	0.0492066	0.887428	0.0288619	0.0207921	1	-0.453946	0.494249	0.375479	1
PAS_chr2-1_0518	STI1	STI1	YOR027W	Hsp90 cochaperone, interacts with the Ssa group of the cytosolic Hsp70 chaperones and activates Ssa1p ATPase activity; interacts with Hsp90 chaperones and inhibits their ATPase activity; homolog of mammalian Hop	0.773487	0.00126007	-0.0801853	1	0.011898	1	-0.0798277	1	0.000749097	1
PAS_chr4_0003	PAS_chr4_0003	NA	NA	hypothetical protein	-0.389703	0.0311372	-0.492225	0.0487751	-0.781355	2.26799e-06	1.34863	4.14911e-08	-0.745329	1.53683e-06
PAS_chr1-1_0281	ARR3	ARR3	YPR201W	Plasma membrane metalloid/H+ antiporter; transports arsenite and antimonite; required for resistance to arsenic compounds; transcription is activated by Arr1p in the presence of arsenite	0.163833	1	-0.186459	0.384304	-0.564676	0.000129063	0.803948	9.36091e-07	-0.415362	0.000270611
PAS_chr2-2_0010	PAS_chr2-2_0010	NA	NA	hypothetical protein	0.101898	1	0.838994	0.00012733	0.389268	0.0301841	-0.999945	2.12434e-06	0.600892	0.00550881
PAS_chr3_0170	HCH1	HCH1	YNL281W	Heat shock protein regulator; binds to Hsp90p and may stimulate ATPase activity; originally identified as a high-copy number suppressor of a HSP90 loss-of-function mutation; GFP-fusion protein localizes to the cytoplasm and nucleus; protein abundance increases in response to DNA replication stress	1.00139	7.22797e-05	0.136558	0.870406	0.0164711	1	-0.266338	0.0880322	0.165902	0.621071
PAS_chr3_0006	PAS_chr3_0006	NA	NA	NADPH-dependent medium chain alcohol dehydrogenase	-0.137518	1	-0.110472	1	-0.314204	0.0828427	0.628901	7.10775e-05	-0.25965	0.150494

## Sheet: Cluster 5
CLUSTER 5 (1)
Probe ID	Short name P. pastoris	Short name S. cerevisiae	Systematic name S.cerevisiae	Description	Log2FC 1C vs 0C	Adj. P-val 1C vs 0C	Log2FC 2C vs 0C	Adj. P-val 2C vs 0C	Log2FC 4C vs 0C	Adj. P-val 4C vs 0C	Log2FC 8C vs 0C	Adj. P-val 8C vs 0C	Log2FC 15C vs 0C	Adj. P-val 15C vs 0C
PAS_chr4_0821	AOX1	NA	NA	Alcohol oxidase (Pichia pastoris)	0.312859	1	-3.02377	8.1741e-07	-4.059	1.12654e-07	-5.27442	4.25859e-10	-4.69892	3.43597e-09

## Sheet: Cluster 6
CLUSTER 6 (18)
Probe ID	Short name P. pastoris	Short name S. cerevisiae	Systematic name S.cerevisiae	Description	Log2FC 1C vs 0C	Adj. P-val 1C vs 0C	Log2FC 2C vs 0C	Adj. P-val 2C vs 0C	Log2FC 4C vs 0C	Adj. P-val 4C vs 0C	Log2FC 8C vs 0C	Adj. P-val 8C vs 0C	Log2FC 15C vs 0C	Adj. P-val 15C vs 0C
PAS_chr3_0861	STE3	STE3	YKL178C	Receptor for a factor pheromone, couples to MAP kinase cascade to mediate pheromone response; transcribed in alpha cells and required for mating by alpha cells, ligand bound receptors endocytosed and recycled to the plasma membrane; GPCR	-1.2925	0.00257611	-1.26552	0.00066593	-1.23268	0.00179197	-0.806293	0.0139992	-1.21524	0.000457392
PAS_chr2-1_0300	PAS_chr2-1_0300	NA	NA	Hypothetical protein_not annotated in NCBI	-1.14262	0.0281627	-1.41616	0.00118991	-1.47822	0.00157848	-1.4866	0.000498187	-1.56639	0.000237752
PAS_chr3_0030	PAS_chr3_0030	NA	NA	Bacterial adhesins	-1.02632	0.00873911	-0.838214	0.0144824	-0.666648	0.00677033	-0.961906	0.000467301	-0.827232	0.000276451
PAS_chr3_0026	PAS_chr3_0026	NA	NA	hypothetical protein	-1.19241	3.36108e-06	-0.556329	0.00396879	-0.921981	1.08697e-05	-1.04965	2.44838e-07	-0.89768	5.73124e-06
PAS_chr3_0218	DGA1	DGA1	YOR245C	Diacylglycerol acyltransferase; catalyzes the terminal step of triacylglycerol (TAG) formation, acylates diacylglycerol using acyl-CoA as an acyl donor; Lro1p and Dga1p can O-acylate ceramides; localized to lipid particles	-0.963261	0.00060211	-0.872984	0.000407066	-0.933528	8.01316e-05	-0.675736	0.000387758	-0.951058	1.1472e-05
PAS_chr1-4_0394	MEP2	MEP2	YNL142W	Ammonium permease involved in regulation of pseudohyphal growth; belongs to a ubiquitous family of cytoplasmic membrane proteins that transport only ammonium (NH4+); expression is under the nitrogen catabolite repression regulation	-1.22719	0.000228014	-0.461218	0.364584	-0.980833	1.02768e-05	0.509576	0.00892682	-1.94831	3.64281e-08
PAS_chr1-4_0481	PAS_chr1-4_0481	NA	NA	hypothetical protein	-0.70679	0.0112113	-1.31623	2.35946e-06	-1.3075	9.18516e-06	-0.244797	0.146455	-1.1821	2.92135e-06
PAS_chr2-2_0208	PAS_chr2-2_0208	NA	NA	Phage minor structural protein GP20;Apolipoprotein A-I	-0.929209	0.00426624	-1.03322	7.11392e-05	-1.30922	2.43003e-05	-1.06746	1.33158e-06	-1.03052	0.000199934
PAS_chr4_0123	STE2	STE2	YFL026W	Receptor for alpha-factor pheromone; seven transmembrane-domain GPCR that interacts with both pheromone and a heterotrimeric G protein to initiate the signaling response that leads to mating between haploid a and alpha cells	-1.22748	8.90414e-05	-1.37198	7.01106e-06	-1.32419	1.88836e-05	-0.707932	0.002243	-1.18052	1.65503e-05
PAS_chr1-1_0332	PRM1	PRM1	YNL279W	Pheromone-regulated multispanning membrane protein involved in membrane fusion during mating; predicted to have 5 transmembrane segments and a coiled coil domain; localizes to the shmoo tip; regulated by Ste12p	-1.39673	0.0041347	-1.41718	0.00134657	-1.37801	0.00221224	-0.153446	1	-1.32795	0.000727469
PAS_chr4_0588	PAS_chr4_0588	NA	NA	Negative regulator of glucose-induced cAMP signaling; directly activates the GTPase activity of the heterotrimeric G protein alpha subunit Gpa2p	-0.767185	4.75602e-05	-1.72804	4.9535e-10	-1.44342	8.09342e-08	-0.909401	1.04701e-07	-1.51677	1.24197e-08
PAS_chr1-3_0020	PAS_chr1-3_0020	NA	NA	hypothetical protein	-1.2018	9.98465e-07	-1.51933	8.98785e-07	-1.47531	1.29974e-07	-1.50193	1.75216e-08	-1.47553	3.22636e-08
PAS_chr4_0361	PAS_chr4_0361	NA	NA	hypothetical protein	-0.41351	0.859713	-0.892727	0.0263884	-1.5061	0.00010653	-0.377254	0.528921	-1.16803	0.000247994
PAS_chr4_0362	PAS_chr4_0362	NA	NA	Unknown (not annotated in NCBI_no uniprot_ID)	-0.62718	0.151022	-0.960561	0.0252467	-1.61427	2.77203e-05	-0.722628	0.0116635	-1.57759	4.77139e-06
PAS_chr2-1_0883	PAS_chr2-1_0883	NA	NA	Invertebrate innate immunity transcript family	-0.825703	0.0250955	-0.648661	0.0287189	-0.874165	0.00762126	-0.117725	1	-0.900661	0.00112974
PAS_chr4_0186	YOR1-1	YOR1	YGR281W	Plasma membrane ATP-binding cassette (ABC) transporter, multidrug transporter mediates export of many different organic anions including oligomycin; similar to human cystic fibrosis transmembrane receptor (CFTR)	-0.707731	3.19814e-05	-0.944507	5.01824e-07	-0.885951	6.98116e-06	-0.0714475	1	-0.686428	5.80421e-05
PAS_chr2-1_0390	PAS_chr2-1_0390	NA	NA	Peptidase family M1; Leukotriene A4 hydrolase N-terminal domain	-0.76752	5.51448e-05	-0.834847	8.74286e-06	-0.783138	0.000162839	-0.129174	0.777709	-0.681947	4.81743e-05
PAS_chr3_0303	YPS1-4	YPS1	YLR120C	Aspartic protease; member of the yapsin family of proteases involved in cell wall growth and maintenance; attached to the plasma membrane via a glycosylphosphatidylinositol (GPI) anchor; YPS1 has a paralog, MKC7, that arose from the whole genome duplication	-0.543002	0.000839086	-0.935552	2.88352e-06	-1.04267	8.26861e-06	-0.802821	2.70623e-06	-0.825009	1.25371e-06

## Sheet: Cluster 7
CLUSTER 7 (6)
Probe ID	Short name P. pastoris	Short name S. cerevisiae	Systematic name S.cerevisiae	Description	Log2FC 1C vs 0C	Adj. P-val 1C vs 0C	Log2FC 2C vs 0C	Adj. P-val 2C vs 0C	Log2FC 4C vs 0C	Adj. P-val 4C vs 0C	Log2FC 8C vs 0C	Adj. P-val 8C vs 0C	Log2FC 15C vs 0C	Adj. P-val 15C vs 0C
PAS_chr1-1_0284	THI73	THI73	YLR004C	Putative plasma membrane permease proposed to be involved in carboxylic acid uptake and repressed by thiamine; substrate of Dbf2p/Mob1p kinase; transcription is altered if mitochondrial dysfunction occurs	-0.0763599	1	-1.36824	5.95731e-07	-1.79969	2.93215e-07	-2.30422	5.14613e-10	-2.33808	8.20296e-10
PAS_chr1-1_0158	ADY2	ADY2	YCR010C	Acetate transporter required for normal sporulation; phosphorylated in mitochondria; ADY2 has a paralog, ATO2, that arose from the whole genome duplication	0.667439	0.000151372	-1.77815	4.32211e-09	-1.92436	5.6648e-07	-1.65898	1.57029e-09	-1.73753	1.78795e-10
PAS_chr1-1_0418	PAS_chr1-1_0418	NA	NA	Acetate transporter required for normal sporulation	0.00553162	1	-1.22955	1.31328e-07	-1.78803	1.43806e-08	-2.78834	7.66547e-11	-2.19062	1.24687e-10
PAS_FragB_0070	PAS_FragB_0070	NA	NA	by new annotation: In frame stop codons	0.960281	1	-1.99193	0.0128349	-1.97435	0.0213069	-2.03521	0.00677575	-2.18371	0.00464936
PAS_chr2-1_0748	PAS_chr2-1_0748	NA	NA	Thioredoxin-like	0.166139	1	-1.57469	9.37281e-07	-2.05054	1.26607e-07	-1.44912	1.19651e-07	-2.1939	2.25865e-08
PAS_chr4_0152	AOX2	NA	NA	Alcohol oxidase (Pichia pastoris)	0.380331	1	-1.94424	7.64797e-05	-2.32326	3.28446e-05	-2.83165	3.06621e-07	-2.26088	9.36627e-06

## Sheet: Cluster 8
CLUSTER 8 (32)
Probe ID	Short name P. pastoris	Short name S. cerevisiae	Systematic name S.cerevisiae	Description	Log2FC 1C vs 0C	Adj. P-val 1C vs 0C	Log2FC 2C vs 0C	Adj. P-val 2C vs 0C	Log2FC 4C vs 0C	Adj. P-val 4C vs 0C	Log2FC 8C vs 0C	Adj. P-val 8C vs 0C	Log2FC 15C vs 0C	Adj. P-val 15C vs 0C
PAS_chr1-1_0037	PAS_chr1-1_0037	NA	NA	FAD dependent oxidoreductase;FAD/NAD(P)-binding domain	-0.132801	1	-0.618955	0.00358446	-1.08444	3.92118e-06	-1.89536	3.23548e-09	-1.56439	1.68284e-07
PAS_chr1-4_0548	YSP3	YSP3	YOR003W	Putative precursor to the subtilisin-like protease III; YSP3 has a paralog, PRB1, that arose from the whole genome duplication	-0.146413	1	-0.599771	8.11584e-05	-0.995299	2.44677e-06	-1.58537	7.00184e-10	-1.53122	7.54725e-09
PAS_chr1-4_0133	PEX6	PEX6	YNL329C	AAA-peroxin that heterodimerizes with AAA-peroxin Pex1p and participates in the recycling of peroxisomal signal receptor Pex5p from the peroxisomal membrane to the cystosol	-0.232566	1	-0.735817	1.20971e-05	-1.02757	4.22042e-06	-1.69571	1.73426e-10	-1.44676	1.36698e-08
PAS_chr4_0794	PEX14	PEX14	YGL153W	Peroxisomal membrane peroxin that is a central component of the peroxisomal protein import machinery; interacts with both PTS1 (Pex5p) and PTS2 (Pex7p), peroxisomal matrix protein signal recognition factors and membrane receptor Pex13p	-0.136832	1	-0.73563	0.00691549	-1.07231	0.000784549	-1.68093	3.57129e-07	-1.39224	4.28203e-06
PAS_chr3_1071	PAS_chr3_1071	NA	NA	Translation elongation factor EF-1 gamma	-0.0816207	1	-0.462777	0.00585847	-1.09131	5.55341e-06	-1.69196	1.02378e-10	-1.55572	2.54462e-10
PAS_chr3_0099	PAS_chr3_0099	NA	NA	Mitochondrial NAD+ transporter, involved in the transport of NAD+ into the mitochondria (see also YEA6); member of the mitochondrial carrier subfamily; disputed role as a pyruvate transporter; has putative mouse and human orthologs	-0.253811	1	-0.741706	0.000324	-1.12421	1.52446e-06	-1.84936	9.00624e-09	-1.64862	1.21973e-07
PAS_chr1-3_0153	TPN1	TPN1	YGL186C	Plasma membrane pyridoxine (vitamin B6) transporter; member of the purine-cytosine permease subfamily within the major facilitator superfamily; proton symporter with similarity to Fcy21p, Fcy2p, and Fcy22p	-0.0223977	1	-0.866998	3.28297e-05	-1.25349	9.70591e-07	-1.70178	1.06917e-08	-1.5088	7.5731e-08
PAS_chr2-2_0276	SSU1	SSU1	YPL092W	Plasma membrane sulfite pump involved in sulfite metabolism and required for efficient sulfite efflux; major facilitator superfamily protein	-0.140065	0.781184	-0.994529	2.7519e-07	-1.27176	1.45507e-08	-1.28246	1.90714e-10	-1.48279	3.61722e-10
PAS_chr4_0047	VID24	VID24	YBR105C	GID Complex regulatory subunit; binds GID Complex in response to glucose through interactions with complex member Vid28p; regulates fructose-1,6-bisphosphatase (FBPase) targeting to the vacuole; promotes proteasome-dependent catabolite degradation of FBPase; peripheral membrane protein located at Vid (vacuole import and degradation) vesicles	0.0630915	1	-0.952888	2.80792e-06	-1.27615	3.00387e-08	-1.54524	1.67448e-09	-1.28046	2.99444e-09
PAS_chr4_0851	PAS_chr4_0851	NA	NA	hypothetical protein	0.540852	1	-1.10651	0.258621	-1.51955	0.0277105	-1.55547	0.00595315	-1.42731	0.00983654
PAS_chr1-4_0702	PEX10	PEX10	YDR265W	Peroxisomal membrane E3 ubiquitin ligase, required for for Ubc4p-dependent Pex5p ubiquitination and peroxisomal matrix protein import; contains zinc-binding RING domain; mutations in human homolog cause various peroxisomal disorders	0.0399325	1	-0.675924	0.000210032	-0.959558	2.57603e-06	-1.49223	1.14585e-08	-1.23214	9.6919e-08
PAS_chr2-2_0177	SHB17	SHB17	YKR043C	Sedoheptulose bisphosphatase involved in riboneogenesis; dephosphorylates sedoheptulose 1,7-bisphosphate, which is converted via the nonoxidative pentose phosphate pathway to ribose-5-phosphate; facilitates the conversion of glycolytic intermediates to pentose phosphate units; also has fructose 1,6-bisphosphatase activity but this is probably not biologically relevant, since deletion does not aff…	-0.220403	1	-0.496581	0.066373	-1.04962	9.62576e-05	-1.61003	7.06348e-08	-1.33413	1.23256e-06
PAS_chr2-2_0131	CTA1	CTA1	YDR256C	Catalase A, breaks down hydrogen peroxide in the peroxisomal matrix formed by acyl-CoA oxidase (Pox1p) during fatty acid beta-oxidation	-0.434999	0.151321	-0.703961	0.000136445	-1.0554	1.70862e-06	-1.68021	4.82046e-09	-1.39584	1.28641e-08
PAS_chr2-1_0088	DUR8	NA	NA	Urea transport protein (DUR8 Scheffersomyces stipitis), not experimentally verified	-0.181377	0.660458	-0.81472	1.20896e-05	-1.06116	2.99208e-07	-1.34358	2.39666e-08	-1.40137	3.15867e-09
PAS_chr4_0809	PAS_chr4_0809	NA	NA	hypothetical protein	-0.0756937	1	-0.786373	2.90957e-07	-1.07967	1.25881e-07	-1.36219	4.233e-10	-1.2034	9.99878e-10
PAS_chr3_0841	DAK2	DAK2	YFL053W	Dihydroxyacetone kinase, required for detoxification of dihydroxyacetone (DHA); involved in stress adaptation	-0.181431	1	-0.591637	0.304796	-1.08802	0.00579922	-1.41371	5.39372e-05	-1.34092	6.62415e-05
PAS_chr3_0441	RPE1-2	RPE1	YJL121C	D-ribulose-5-phosphate 3-epimerase, catalyzes a reaction in the non-oxidative part of the pentose-phosphate pathway; S. cerevisiae mutants are sensitive to oxidative stress; predicted peroxisomal	-0.177192	1	-0.702692	6.08721e-05	-1.09078	4.85514e-07	-1.37498	3.45246e-10	-1.3117	2.26425e-10
PAS_chr4_0050	ARO7	ARO7	YPR060C	Chorismate mutase, catalyzes the conversion of chorismate to prephenate to initiate the tyrosine/phenylalanine-specific branch of aromatic amino acid biosynthesis	-0.224227	0.898239	-0.960667	5.307e-05	-1.20003	2.21896e-05	-1.4557	1.28541e-07	-1.27669	3.75644e-06
PAS_chr1-1_0339	YLR177W	YLR177W	YLR177W	Putative protein of unknown function; phosphorylated by Dbf2p-Mob1p in vitro; some strains contain microsatellite polymophisms at this locus; not an essential gene; YLR177W has a paralog, PSP1, that arose from the whole genome duplication	-0.232791	0.313653	-0.695998	0.000128467	-1.25937	7.56109e-08	-1.78495	1.85203e-10	-1.62113	1.32462e-08
PAS_chr4_0857	PAS_chr4_0857	NA	NA	Fungal Zn(2)-Cys(6) binuclear cluster domain;Zn2/Cys6 DNA-binding domain	-0.0441991	1	-1.33054	8.45012e-07	-1.31456	2.13533e-06	-1.18279	2.07739e-07	-1.14551	3.87631e-07
PAS_chr1-4_0349	PEX8	PEX8	YGR077C	Intraperoxisomal organizer of the peroxisomal import machinery; organizes the formation of the importomer complex, bridging the docking complex with the RING finger complex; tightly associated with the lumenal face of the peroxisomal membrane; essential for peroxisome biogenesis; binds PTS1-signal receptor Pex5p, and PTS2-signal receptor Pex7p	-0.220152	0.908485	-0.675335	1.99323e-05	-0.901625	4.56309e-06	-1.3691	7.65053e-09	-1.21667	4.06482e-08
PAS_chr1-3_0011	GTH1	NA	NA	P. pastoris high affinity glucose transporter (Pichia pastoris); similar to K. lactis HGT1	-0.907556	5.20841e-05	-0.646975	0.00069855	-0.95458	2.93114e-06	-1.32973	2.07961e-07	-1.56163	6.7775e-08
PAS_chr1-4_0459	PAS_chr1-4_0459	NA	NA	Malate synthase, enzyme of the glyoxylate cycle, involved in utilization of non-fermentable carbon sources; expression is subject to carbon catabolite repression; localizes in peroxisomes during growth in oleic acid medium	-0.0593518	1	-0.575061	2.82077e-05	-0.986334	7.8334e-07	-1.46283	1.0934e-10	-1.17493	5.44726e-09
PAS_chr3_0167	RIB3	RIB3	YDR487C	3,4-dihydroxy-2-butanone-4-phosphate synthase (DHBP synthase), required for riboflavin biosynthesis from ribulose-5-phosphate, also has an unrelated function in mitochondrial respiration	-0.22605	0.275292	-0.815744	2.41968e-06	-0.991411	1.09161e-06	-1.34988	6.66507e-10	-1.18733	8.48756e-07
PAS_chr1-3_0165	YHR177W	YHR177W	YHR177W	Putative protein of unknown function; overexpression causes a cell cycle delay or arrest	-0.435806	0.0363054	-0.924634	2.58596e-07	-0.997455	2.29361e-07	-1.49504	1.71157e-10	-1.21006	3.62237e-08
PAS_chr3_1045	PEX1	PEX1	YKL197C	AAA-peroxin that heterodimerizes with AAA-peroxin Pex6p and participates in the recycling of peroxisomal signal receptor Pex5p from the peroxisomal membrane to the cystosol; induced by oleic acid and upregulated during anaerobiosis	-0.322446	0.0625993	-0.827495	3.36573e-07	-1.04161	2.05795e-07	-1.17259	2.87297e-09	-1.28068	2.04616e-09
PAS_chr2-2_0403	PAS_chr2-2_0403	NA	NA	hypothetical protein	-0.0904111	1	-1.43068	7.20995e-09	-1.07994	1.73824e-07	-1.14969	5.86377e-09	-1.26858	1.73084e-09
PAS_chr2-1_0580	IDP2	IDP2	YLR174W	Cytosolic NADP-specific isocitrate dehydrogenase; catalyzes oxidation of isocitrate to alpha-ketoglutarate; levels are elevated during growth on non-fermentable carbon sources and reduced during growth on glucose; IDP2 has a paralog, IDP3, that arose from the whole genome duplication	0.180803	0.656722	-1.33712	3.15427e-08	-1.25575	5.92914e-08	-1.07513	4.30844e-07	-0.989728	7.63365e-08
PAS_chr2-2_0207	PEX13	PEX13	YLR191W	Integral peroxisomal membrane protein required for translocation of peroxisomal matrix proteins, interacts with the PTS1 signal recognition factor Pex5p and the PTS2 signal recognition factor Pex7p, forms a complex with Pex14p and Pex17p	-0.200969	0.76902	-0.558803	3.54237e-05	-0.80083	1.49373e-05	-1.33195	8.44315e-10	-1.19151	1.24513e-08
PAS_chr1-4_0449	PAS_chr1-4_0449	NA	NA	hypothetical protein	-0.431683	0.000928871	-0.862183	2.42402e-07	-1.13474	1.02111e-06	-1.05521	5.52314e-09	-1.16589	1.21509e-09
PAS_chr4_0763	ENT4	ENT4	YLL038C	Protein of unknown function, contains an N-terminal epsin-like domain; proposed to be involved in the trafficking of Arn1p in the absence of ferrichrome	-0.369016	0.116634	-0.781094	8.37333e-07	-0.963753	6.79058e-06	-1.06891	2.185e-09	-1.22504	3.18919e-09
PAS_chr4_0204	TFB3	TFB3	YDR460W	Subunit of TFIIH and nucleotide excision repair factor 3 complexes, involved in transcription initiation, required for nucleotide excision repair; ring finger protein similar to mammalian CAK and TFIIH subunit	-0.39316	0.0413928	-0.806597	1.78902e-06	-1.05667	3.66073e-07	-1.0046	6.44004e-08	-1.11531	3.03521e-08

## Sheet: Cluster 9
CLUSTER 9 (45)
Probe ID	Short name P. pastoris	Short name S. cerevisiae	Systematic name S.cerevisiae	Description	Log2FC 1C vs 0C	Adj. P-val 1C vs 0C	Log2FC 2C vs 0C	Adj. P-val 2C vs 0C	Log2FC 4C vs 0C	Adj. P-val 4C vs 0C	Log2FC 8C vs 0C	Adj. P-val 8C vs 0C	Log2FC 15C vs 0C	Adj. P-val 15C vs 0C
PAS_chr3_0403	ACS2	ACS2	YLR153C	Acetyl-coA synthetase isoform which, along with Acs1p, is the nuclear source of acetyl-coA for histone acetylation; mutants affect global transcription; required for growth on glucose; expressed under anaerobic conditions	1.36464	0.00212455	3.8522	1.68223e-11	3.94735	4.72462e-11	3.72319	6.27935e-12	4.25361	1.39468e-12
PAS_chr4_0822	PAS_chr4_0822	NA	NA	Hypothetical protein_not annotated in NCBI	4.01759	2.6385e-08	1.08226	0.000113372	1.5593	1.02267e-05	3.01869	1.59519e-10	4.37978	4.57094e-12
PAS_chr1-1_0357	ADH7	ADH7	YCR105W	NADPH-dependent medium chain alcohol dehydrogenase with broad substrate specificity; member of the cinnamyl family of alcohol dehydrogenases; may be involved in fusel alcohol synthesis or in aldehyde tolerance	0.778256	0.00666548	1.4172	8.43804e-08	1.37846	5.35195e-07	1.44144	6.51318e-10	1.52177	5.8477e-10
PAS_chr4_0399	FRE2	FRE2	YKL220C	Ferric reductase and cupric reductase, reduces siderophore-bound iron and oxidized copper prior to uptake by transporters; expression induced by low iron levels but not by low copper levels	2.75473	0.107968	3.3191	0.000914056	3.68122	0.000206192	4.47142	3.18391e-12	2.16202	0.0730986
PAS_chr3_0987	ALD6-2	ALD6	YPL061W	Cytoplasmic aldehyde dehydrogenase	0.827145	0.00160823	3.24229	8.28581e-11	3.6668	7.152e-11	3.93869	2.68168e-12	3.51848	3.93269e-12
PAS_chr4_0240	FRE3	FRE3	YOR381W	Ferric reductase, reduces siderophore-bound iron prior to uptake by transporters; expression induced by low iron levels	3.18981	0.120326	2.64497	0.0016461	3.45269	0.000619809	4.20668	1.58169e-11	1.95469	0.167799
PAS_chr4_0324	PAS_chr4_0324	NA	NA	Fungal specific transcription factor domain;Zn2/Cys6 DNA-binding domain	0.357692	0.704454	2.93379	2.18033e-11	3.20552	4.72462e-11	2.89441	7.67981e-12	3.17572	2.81906e-12
PAS_chr3_0662	SIT1	SIT1	YEL065W	Ferrioxamine B transporter, member of the ARN family of transporters that specifically recognize siderophore-iron chelates; transcription is induced during iron deprivation and diauxic shift; potentially phosphorylated by Cdc28p	1.6764	0.920917	2.41832	0.00415901	2.68552	0.00880373	3.81684	3.32096e-12	1.38225	0.701721
PAS_chr3_0288	PAS_chr3_0288	NA	NA	hypothetical protein	0.849776	3.17812e-06	1.94371	1.80779e-10	2.30506	2.35025e-09	2.15886	1.01254e-10	2.23148	5.19737e-11
PAS_chr4_0252	PAS_chr4_0252	NA	NA	Fungal Zn(2)-Cys(6) binuclear cluster domain;Zn2/Cys6 DNA-binding domain	0.806847	0.0010608	2.05095	5.16795e-09	2.29003	2.49918e-09	2.28198	3.83324e-10	2.80419	5.11278e-11
PAS_chr1-4_0040	FTR1	FTR1	YER145C	High affinity iron permease; involved in the transport of iron across the plasma membrane; forms complex with Fet3p; expression is regulated by iron; protein abundance increases in response to DNA replication stress	1.68067	0.240372	2.16174	0.000100498	2.23068	0.00359545	1.90621	2.28866e-07	1.10073	0.349884
PAS_chr1-4_0553	YBR096W	YBR096W	YBR096W	Putative protein of unknown function; green fluorescent protein (GFP)-fusion protein localizes to the ER	1.95086	3.65523e-10	2.13767	1.67013e-10	2.11188	1.32589e-10	2.23696	1.87446e-12	1.8469	2.03027e-11
PAS_chr1-3_0280	PAS_chr1-3_0280	NA	NA	Rare lipoprotein A (RlpA)-like double-psi beta-barr;Barwin-like endoglucanases	0.127379	1	1.40724	3.53605e-07	1.91612	1.02737e-08	2.05323	1.13121e-09	1.85611	6.69202e-07
PAS_chr4_0836	TPO4	TPO4	YOR273C	Polyamine transporter of the major facilitator superfamily; member of the 12-spanner drug:H(+) antiporter DHA1 family; recognizes spermine, putrescine, and spermidine; localizes to the plasma membrane	1.24261	1.32532e-05	2.01825	1.08306e-08	1.89464	1.23932e-07	1.60065	3.62504e-08	1.77194	9.55106e-08
PAS_chr3_0377	OYE2	OYE2	YHR179W	Conserved NADPH oxidoreductase containing flavin mononucleotide (FMN); responsible for geraniol reduction into citronellol during fermentation; homologous to Oye3p with different ligand binding and catalytic properties; may be involved in sterol metabolism, oxidative stress response, and programmed cell death; protein abundance increases in response to DNA replication stress	0.500724	0.000368991	1.80979	5.42668e-08	1.89414	4.69964e-09	2.21954	4.37572e-12	1.65869	1.40557e-10
PAS_chr1-3_0052	BIO2	BIO2	YGR286C	Biotin synthase, catalyzes the conversion of dethiobiotin to biotin, which is the last step of the biotin biosynthesis pathway; complements E. coli bioB mutant	1.07101	0.000237107	1.75097	2.28461e-08	1.83643	1.74717e-07	1.44579	6.33871e-08	1.74377	1.76614e-07
PAS_chr2-1_0249	SPS24	NA	NA	Peroxisomal 2,4- dienoyl-CoA reductase (SPS24 Scheffersomyces stipitis), not experimentally verified (contains mitochondrial targeting signal and PTS1 signal twighlight zone)	1.47867	1.32512e-07	1.44244	3.72585e-06	1.80879	9.14665e-08	1.47297	8.99988e-10	1.43196	6.04082e-10
PAS_chr2-2_0019	ArbD	NA	NA	Peroxisomal 2,4-dienoyl-CoA reductase, auxiliary enzyme of fatty acid beta-oxidation (Pichia pastoris)	0.656863	0.000524411	1.19224	9.22794e-07	1.80545	1.10647e-08	1.64256	4.0315e-09	1.62407	1.03983e-08
PAS_chr1-4_0226	PAS_chr1-4_0226	NA	NA	hypothetical protein	0.16639	1	2.45357	8.44449e-07	1.80011	9.52733e-05	3.09596	4.30783e-09	2.15353	7.91955e-06
PAS_chr3_0069	CAT2	CAT2	YML042W	Carnitine acetyl-CoA transferase present in both mitochondria and peroxisomes, transfers activated acetyl groups to carnitine to form acetylcarnitine which can be shuttled across membranes	1.52529	1.79507e-07	1.53164	4.11649e-07	1.77683	5.55802e-09	1.82424	1.47888e-11	1.31118	3.73674e-09
PAS_chr2-2_0299	PDR15	PDR15	YDR406W	Plasma membrane ATP binding cassette (ABC) transporter; multidrug transporter and general stress response factor implicated in cellular detoxification; regulated by Pdr1p, Pdr3p and Pdr8p; promoter contains a PDR responsive element; Pichia pastoris has also the paralog PDR5	0.996573	8.05236e-05	1.75059	1.23298e-08	1.70095	2.56962e-08	1.54653	7.55658e-09	1.66901	1.71443e-08
PAS_chr1-1_0008	FAS1	FAS1	YKL182W	Beta subunit of fatty acid synthetase, which catalyzes the synthesis of long-chain saturated fatty acids; contains acetyltransacylase, dehydratase, enoyl reductase, malonyl transacylase, and palmitoyl transacylase activities	0.746706	0.00340939	1.57677	9.31579e-09	1.64333	1.27283e-08	1.54867	1.86028e-09	1.44667	4.34496e-09
PAS_chr2-1_0649	PAS_chr2-1_0649	NA	NA	Lysine permease; one of three amino acid permeases (Alp1p, Can1p, Lyp1p) responsible for uptake of cationic amino acids. Lysine permease; one of three amino acid permeases (Alp1p, Can1p, Lyp1p) responsible for uptake of cationic amino acids	0.914224	0.000276037	1.02336	4.10407e-05	1.64284	9.44948e-08	1.71258	2.94615e-08	1.60803	2.95183e-08
PAS_chr2-1_0545	TES1	TES1	YJR019C	Peroxisomal acyl-CoA thioesterase likely to be involved in fatty acid oxidation rather than fatty acid synthesis; conserved protein also found in human peroxisomes; TES1 mRNA levels increase during growth on fatty acids	1.40084	8.10132e-09	1.44637	2.5728e-07	1.59037	5.08467e-07	1.64351	2.73237e-11	1.35223	4.31705e-09
PAS_chr4_0352	FAA2	FAA2	YER015W	Medium chain fatty acyl-CoA synthetase, activates imported fatty acids; accepts a wide range of fatty acid chain lengths with a preference for medium chains, C9:0-C13:0; localized to the peroxisome	1.68103	3.23188e-08	1.3916	2.29633e-06	1.58864	2.56132e-07	1.80654	3.97853e-10	1.21586	2.81818e-08
PAS_c034_0018	YNL134C-3	YNL134C	YNL134C	Protein of unknown function; similar to dehydrogenases from other model organisms; green fluorescent protein (GFP)-fusion protein localizes to both the cytoplasm and nucleus; protein abundance increases in response to DNA replication stress	0.895812	1.80151e-05	1.32001	5.23064e-07	1.50836	6.69447e-08	1.92126	1.95523e-09	1.63088	2.26304e-09
PAS_chr4_0559	CRH1	CRH1	YGR189C	Chitin transglycosylase that functions in the transfer of chitin to beta(1-6) and beta(1-3) glucans in the cell wall; similar and functionally redundant to Utr2; localizes to sites of polarized growth; expression induced by cell wall stress	0.517067	0.00646594	1.3009	2.35074e-08	1.48371	3.81595e-08	1.09017	8.68377e-08	1.22682	2.70564e-08
PAS_chr4_0407	PAS_chr4_0407	NA	NA	Protein of unknown function that associates with ribosomes; putative homolog of the F1F0-ATPase synthase regulator Stf2p	0.885462	0.00168515	1.21517	1.0249e-05	1.45082	1.09765e-05	1.34326	1.56658e-06	1.23553	2.5765e-06
PAS_chr4_0915	PAS_chr4_0915	NA	NA	hypothetical protein	0.323485	0.726086	1.88642	2.15193e-07	1.43599	2.56404e-05	1.07967	4.79605e-05	0.846039	0.00792152
PAS_chr1-4_0295	FAS2	FAS2	YPL231W	Alpha subunit of fatty acid synthetase, which catalyzes the synthesis of long-chain saturated fatty acids; contains the acyl-carrier protein domain and beta-ketoacyl reductase, beta-ketoacyl synthase and self-pantetheinylation activities	0.660553	0.0583125	1.43747	5.97963e-05	1.41679	6.78022e-05	1.38664	1.30451e-05	1.38528	9.79326e-06
PAS_chr4_0784	YFL054C	YFL054C	YFL054C	Putative channel-like protein; similar to Fps1p; mediates passive diffusion of glycerol in the presence of ethanol	0.697617	0.00555099	1.17292	2.62488e-06	1.38194	4.05299e-07	1.27994	9.6315e-07	1.30161	4.09507e-07
PAS_chr1-3_0138	PAS_chr1-3_0138	NA	NA	Alpha-1;2-mannosyltransferase involved in O-and N-linked protein glycosylation	0.622868	0.00123957	1.36976	2.05311e-08	1.37811	4.02061e-08	1.348	3.04416e-10	1.39283	1.77994e-10
PAS_chr3_0449	YDR541C-2	YDR541C	YDR541C	Putative dihydrokaempferol 4-reductase	0.757781	5.07081e-05	1.40306	3.5302e-09	1.34353	1.20357e-08	1.74268	1.24697e-10	1.42339	1.28212e-09
PAS_c048_0005	PAS_c048_0005	NA	NA	PP7435_Chr4-0039; putative secreted protein, GPI-anchored protein	1.43058	0.16197	1.10118	0.00646722	1.31148	0.00714437	1.35882	9.53081e-10	0.629935	1
PAS_chr2-1_0659	PUT4-2	PUT4	YOR348C	Proline permease, required for high-affinity transport of proline; also transports the toxic proline analog azetidine-2-carboxylate (AzC); PUT4 transcription is repressed in ammonia-grown cells	0.262073	0.34345	0.85046	1.18865e-05	1.28151	5.6027e-08	2.41237	3.27772e-11	1.36914	4.07448e-08
PAS_chr4_0498	RSB1	RSB1	YOR049C	Suppressor of sphingoid long chain base (LCB) sensitivity of an LCB-lyase mutation; putative integral membrane transporter or flippase that may transport LCBs from the cytoplasmic side toward the extracytoplasmic side of the membrane	0.243706	0.0574414	1.24174	1.65405e-09	1.26199	1.96635e-08	1.39116	1.97715e-10	1.36014	2.08892e-10
PAS_chr1-1_0108	PAS_chr1-1_0108	NA	NA	SCP-2 sterol transfer family;SCP-like	1.40624	5.0493e-06	1.26216	1.03041e-05	1.25858	5.41802e-05	1.38127	1.07726e-07	1.08401	5.03238e-06
PAS_chr2-2_0355	CRC1	CRC1	YOR100C	Mitochondrial inner membrane carnitine transporter, required for carnitine-dependent transport of acetyl-CoA from peroxisomes to mitochondria during fatty acid beta-oxidation	1.20325	1.28342e-05	1.13358	5.82746e-05	1.19826	0.000151283	1.42853	6.09118e-07	0.989563	1.23844e-05
PAS_chr2-2_0272	PXA2	PXA2	YKL188C	Subunit of a heterodimeric peroxisomal ATP-binding cassette transporter complex (Pxa1p-Pxa2p), required for import of long-chain fatty acids into peroxisomes; similarity to human adrenoleukodystrophy transporter ABCD1 and ABCD2 and ALD-related proteins; mutations in ABCD1 cause X-linked adrenoleukodystrophy (X-ALD), a peroxisomal disorder	0.955675	1.41823e-06	1.17294	1.03457e-05	1.17231	0.00018102	1.40214	2.36873e-08	1.07612	1.14409e-08
PAS_chr2-2_0267	POT1	POT1	YIL160C	3-ketoacyl-CoA thiolase with broad chain length specificity, cleaves 3-ketoacyl-CoA into acyl-CoA and acetyl-CoA during beta-oxidation of fatty acids	1.3377	1.26127e-09	1.05759	1.6581e-05	1.15662	0.000473937	1.07125	3.34208e-08	1.02195	1.0431e-07
PAS_chr1-4_0479	TAT2	TAT2	YOL020W	High affinity tryptophan and tyrosine permease, overexpression confers FK506 and FTY720 resistance	0.030777	1	0.934926	0.000970953	1.14172	2.97852e-08	1.8803	7.17337e-11	1.51097	7.11527e-09
PAS_chr1-1_0343	PAS_chr1-1_0343	NA	NA	Unknown (not annotated in NCBI_no uniprot_ID)	1.13996	0.00035837	1.34096	7.65579e-06	1.10616	1.08026e-06	1.05335	8.07933e-07	1.33671	2.21597e-07
PAS_chr2-1_0642	PAS_chr2-1_0642	NA	NA	hypothetical protein	1.66214	5.23407e-07	1.22227	1.22843e-06	1.08859	5.92891e-07	1.73873	5.53287e-08	0.916638	6.60953e-08
PAS_chr4_0488	PIC2	PIC2	YER053C	Mitochondrial phosphate carrier, imports inorganic phosphate into mitochondria; functionally redundant with Mir1p but less abundant than Mir1p under normal conditions; expression is induced at high temperature	-0.1309	1	1.2129	1.21568e-06	1.02882	0.000591679	1.97298	6.42344e-09	1.32574	3.7347e-06
PAS_chr3_0032	PAS_chr3_0032	NA	NA	PT repeat	0.400296	0.135131	0.603978	0.00509767	0.712031	0.00677464	3.69645	8.75282e-10	0.291954	0.228289

## Sheet: Cluster 10
CLUSTER 10 (4)
Probe ID	Short name P. pastoris	Short name S. cerevisiae	Systematic name S.cerevisiae	Description	Log2FC 1C vs 0C	Adj. P-val 1C vs 0C	Log2FC 2C vs 0C	Adj. P-val 2C vs 0C	Log2FC 4C vs 0C	Adj. P-val 4C vs 0C	Log2FC 8C vs 0C	Adj. P-val 8C vs 0C	Log2FC 15C vs 0C	Adj. P-val 15C vs 0C
PAS_FragB_0061	PCK1	PCK1	YKR097W	Phosphoenolpyruvate carboxykinase, key enzyme in gluconeogenesis, catalyzes early reaction in carbohydrate biosynthesis, glucose represses transcription and accelerates mRNA degradation, regulated by Mcm1p and Cat8p, located in the cytosol	-0.207785	1	-1.45013	2.91865e-09	-1.47277	2.76449e-07	-0.722498	2.58692e-06	-1.48209	8.87261e-11
PAS_chr3_0017	PAS_chr3_0017	NA	NA	NADP oxidoreductase coenzyme F420-dependent;NAD(P)-binding Rossmann-fold domains	0.012953	1	-0.916967	0.00026485	-1.48376	2.20244e-05	-0.81336	0.000800575	-1.7436	1.89665e-05
PAS_chr4_0151	FLO104	NA	NA	Lectin-like protein	-0.138977	1	-1.59415	7.13447e-08	-1.77615	9.02156e-08	-0.91509	3.41841e-06	-1.76931	3.63657e-09
PAS_chr4_0360	PAS_chr4_0360	NA	NA	hypothetical protein	0.103157	1	-1.35339	0.0037246	-1.94316	0.000813332	0.250889	1	-2.42958	3.6913e-06

[truncated: 2 more sheets: Cluster 11, Cluster 12]
